# Supplementary material for: Genomic evolution and local epidemiology of Klebsiella pneumoniae from a major hospital in Beijing, China, over a 15 year period: dissemination of known and novel high-risk clones
Source: Microb Genom. 2021 Feb 25;7(6):000520. doi: 10.1099/mgen.0.000520 (PMC8627660; doi:10.1099/mgen.0.000520)
Supplement: Supplementary material 2 [file mgen-7-0520-s001.xlsx]

## Sheet: S1_200_strains_epidemiology
sample_id	ST	species	assembly_accession_no	CG	K_locus	O_locus	wzi	rmpA	rmpA2	Aerobactin	Colibactin	Salmochelin	Yersiniabactin	ICEKp	carbapenemase	ESBL	RMTases	plasmids	other_AMR_genes	amikacin	aztreonam	cefepime	ceftazidime	ciprofloxacin	ertapenem	gentamycin	imipenem	levofloxacin	pipe/tazo	tobramycin	trim/sul	patient_id	isolation_date	sample_origin	sex	hospitalization_causes	department_full
K012	ST592	Klebsiella pneumoniae	GCA_014290145.1	CG34	KL57	O3b	wzi206	rmpA_2(KpVP-1)	rmpA2_6*-60%	iuc 1		iro 1						Col(MGD2)_1, Col(Ye4449)_1, IncFIB(K)_1_Kpn3, IncFIB(pKPHS1)_1_pKPHS1, IncHI1B_1_pNDM-MAR	tet(34)	<=2 (S)	<=1 (S)	<=1 (S)	<=1 (S)	<=0.25 (S)	<=0.5 (S)	<=1 (S)	<=1 (S)	<=0.25 (S)	<=4 (S)	<=1 (S)	<=20 (S)	597165	2007-07-22	Tissue	m
K013	ST23	Klebsiella pneumoniae	GCA_014290045.1	CG23	KL1	O1v2	wzi1	rmpA_2(KpVP-1)	rmpA2_5-54%	iuc 1	clb 2	iro 1	ybt 1	ICEKp10				IncFIB(K)_1_Kpn3, IncHI1B_1_pNDM-MAR	tet(34)	<=2 (S)	<=1 (S)	<=1 (S)	<=1 (S)	<=0.25 (S)	<=0.5 (S)	<=1 (S)	<=1 (S)	<=0.25 (S)	<=4 (S)	<=1 (S)	<=20 (S)	572462	2007-09-29	Blood	m		Gastroenterology
K015	ST15	Klebsiella pneumoniae	GCA_014290085.1	CG15	KL24	O1v1	wzi24	-	-							CTX-M-27		ColRNAI_1, IncA/C2_1, IncFIA(HI1)_1_HI1, IncFIB(pKPHS1)_1_pKPHS1, IncR_1	GyrA-83F;GyrA-87A;ParC-80I, aac(6')-Ib-cr, qnrB52, dfrA12, dfrA27, sul14, sul1, sul1, sul2, sul2, tet(34)	16 (I)	>=64 (R)	>=64 (R)	>=64 (R)	>=4 (R)	<=0.5 (S)	>=16 (R)	<=1 (S)	>=8 (R)	8 (S)	>=16 (R)	>=320 (R)	609271	2007-12-11	Blood	m		General Surgery
K016	ST147	Klebsiella pneumoniae	GCA_014290115.1	CG147	KL64	O2v1	wzi64	-	-									IncR_1	GyrA-83F;GyrA-87N;ParC-80I, OmpK35-4%, dfrA12, sul1, sul1, tet(34)	<=2 (S)	<=1 (S)	<=1 (S)	<=1 (S)	>=4 (R)	<=0.5 (S)	<=1 (S)	<=1 (S)	>=8 (R)	64 (R)	<=1 (S)	>=320 (R)	577140	2007-11-25	Sputum	m
K017	ST11	Klebsiella pneumoniae	GCA_014288625.1	CG258	KL15	O4	wzi50	-	-									IncFIB(K)_1_Kpn3, IncFII_1_pKP91, IncR_1	GyrA-83I;ParC-80I, OmpK35-40%, aac(6')-Ib-cr, qnrB4, sul1, sul1, tet(34)	<=2 (S)	2 (I)	<=1 (S)	16 (R)	>=4 (R)	1 (R)	<=1 (S)	<=1 (S)	>=8 (R)	32 (R)	8 (R)	<=20 (S)	618767	2008-02-17	Urine	f		Nephrology
K018	ST36	Klebsiella pneumoniae	GCA_014290055.1	CG36	KL27	O2v2	wzi27	-	-				ybt unknown			SHV-13		IncFII(pCRY)_1_pCRY, IncN_1	qnrS1, sul1, sul1, tet(34)	<=2 (S)	<=1 (S)	<=1 (S)	<=1 (S)	>=4 (R)	<=0.5 (S)	>=16 (R)	<=1 (S)	>=8 (R)	32 (R)	>=16 (R)	<=20 (S)	62061	2007-06-12	Sputum	m
K019	ST638-1LV	Klebsiella quasipneumoniae subsp. similipneumoniae	GCA_014290005.1		KL159	OL101	0	-	-									IncFIA(HI1)_1_HI1, IncFII_1_pKP91	aac(6')-Ib-cr, qnrB4, sul1, sul1, tet(34)	<=2 (S)	16 (R)	2 (I)	16 (R)	>=4 (R)	<=0.5 (S)	>=16 (R)	<=1 (S)	4 (R)	64 (R)	8 (R)	>=320 (R)	581347	2008-04-09	Sputum	f
K020	ST983	Klebsiella pneumoniae	GCA_014290035.1		KL127	OL101	wzi202	-	-									IncFIB(K)_1_Kpn3, IncFII_1_pKP91	dfrA12, sul1, sul1, sul2, sul2, tet(34)	<=2 (S)	<=1 (S)	<=1 (S)	<=1 (S)	<=0.25 (S)	<=0.5 (S)	<=1 (S)	<=1 (S)	<=0.25 (S)	<=4 (S)	<=1 (S)	>=320 (R)	B084310	2008-07-01	Sputum	m	Chronic myeloid leukemia
K021	ST11	Klebsiella pneumoniae	GCA_014289995.1	CG258	KL105	O2v2	wzi75	-	-				ybt 10	ICEKp4				IncR_1	GyrA-83I;ParC-80I, aac(6')-Ib-cr, qnrB4, dfrA12, sul1, sul1, sul2, sul2, tet(34)	<=2 (S)	<=1 (S)	<=1 (S)	4 (I)	>=4 (R)	<=0.5 (S)	>=16 (R)	<=1 (S)	>=8 (R)	64 (R)	>=16 (R)	>=320 (R)	B296922	2008-06-25	Urine	f	Gastrointestinal bleeding	Gastroenterology
K022	ST595-1LV	Klebsiella variicola	GCA_014289965.1		KL14	O5	wzi244	-	-									ColRNAI_1, IncFIB(K)_1_Kpn3	tet(34)	<=2 (S)	<=1 (S)	<=1 (S)	<=1 (S)	<=0.25 (S)	<=0.5 (S)	<=1 (S)	<=1 (S)	<=0.25 (S)	<=4 (S)	<=1 (S)	<=20 (S)	B432007	2008-06-29	Aspirate, fine-needle	f		Emergency Department
K023	ST638-1LV	Klebsiella quasipneumoniae subsp. similipneumoniae	GCA_014289945.1		KL159	OL101	0	-	-							CTX-M-14		IncB/O/K/Z_1, IncFIA(HI1)_1_HI1, IncFIB(K)_1_Kpn3, IncFII_1_pKP91	aac(6')-Ib-cr, qnrB4, sul1, sul1, tet(34)	<=2 (S)	16 (R)	4 (I)	16 (R)	>=4 (R)	1 (R)	<=1 (S)	<=1 (S)	>=8 (R)	64 (R)	8 (R)	>=320 (R)	B070698	2008-06-15	Catheter, central	m	Coronary heart disease
K025	ST20	Klebsiella pneumoniae	GCA_014289915.1	CG17/20	KL28	O1v2	wzi84	-	-									ColRNAI_1, IncFIB(K)_1_Kpn3, IncFII_1_pKP91, IncR_1	tet(34)	<=2 (S)	<=1 (S)	<=1 (S)	<=1 (S)	<=0.25 (S)	<=0.5 (S)	<=1 (S)	<=1 (S)	<=0.25 (S)	<=4 (S)	<=1 (S)	<=20 (S)	B537501	2008-10-04	Catheter	m	Coronary heart disease
K037	ST11	Klebsiella pneumoniae	GCA_014289755.1	CG258	KL47	OL101	wzi209	-	-				ybt 9	ICEKp3	KPC-2	CTX-M-65	rmtB	ColRNAI_1, IncFII(pHN7A8)_1_pHN7A8	GyrA-83I;GyrA-87G;ParC-80I, OmpK35-17%;OmpK36GD, sul1, sul1, tet(34)	>=64 (R)	>=64 (R)	>=64 (R)	>=64 (R)	>=4 (R)	>=8 (R)	>=16 (R)	>=16 (R)	>=8 (R)	>=128 (R)	>=16 (R)	<=20 (S)	F439612	2014-01-05	Tissue	m	car accident	Hepatobiliary surgery
K038	ST11	Klebsiella pneumoniae	GCA_014289845.1	CG258	KL47	OL101	wzi209	-	-				ybt 9	ICEKp3	KPC-2	CTX-M-65	rmtB	ColRNAI_1, IncFII(pHN7A8)_1_pHN7A8	GyrA-83I;GyrA-87G;ParC-80I, OmpK35-17%;OmpK36GD, sul1, sul1, tet(34)	>=64 (R)	>=64 (R)	>=64 (R)	>=64 (R)	>=4 (R)	>=8 (R)	>=16 (R)	>=16 (R)	>=8 (R)	>=128 (R)	>=16 (R)	<=20 (S)	F529553	2014-03-10	Tissue	m	Abdominal occupying	Hepatobiliary surgery
K039	ST65	Klebsiella pneumoniae	GCA_014289785.1	CG65	KL2	O1v2	wzi72	rmpA_2(KpVP-1)	rmpA2_5-54%	iuc 1		iro 1						IncFIB(K)_1_Kpn3, IncHI1B_1_pNDM-MAR	tet(34)	<=2 (S)	<=1 (S)	<=1 (S)	<=1 (S)	<=0.25 (S)	<=0.5 (S)	<=1 (S)	<=1 (S)	<=0.25 (S)	<=4 (S)	<=1 (S)	<=20 (S)	F463339	2014-03-01	Sputum	m	Right pulmonary carcinoma with cervical and mediastinal lymph node metastasis	Respiratory
K045	ST380	Klebsiella pneumoniae	GCA_014289665.1	CG380	KL2	O1v1	wzi2	rmpA_3(KpVP-2)	-	iuc 2	clb 1	iro 2	ybt 12	ICEKp10				IncFIB(K)_1_Kpn3, IncFII_1_pKP91	tet(34)	<=2 (S)	<=1 (S)	<=1 (S)	<=1 (S)	<=0.25 (S)	<=0.5 (S)	<=1 (S)	<=1 (S)	<=0.25 (S)	<=4 (S)	<=1 (S)	<=20 (S)	C895780	2014-09-03	Abscess	m		Outpatient
K046	ST243	Klebsiella pneumoniae	GCA_014289815.1		KL31	O2v2	wzi108	-	-							SHV-2, SHV-27		Col(MGD2)_1, Col(Ye4449)_1, ColRNAI_1, IncFIB(K)_1_Kpn3	tet(34)	<=2 (S)	<=1 (S)	<=1 (S)	<=1 (S)	<=0.25 (S)	<=0.5 (S)	<=1 (S)	<=1 (S)	<=0.25 (S)	<=4 (S)	<=1 (S)	<=20 (S)	C147478	2014-07-10	Sputum	f	Hypertension	Outpatient
K051	ST65	Klebsiella pneumoniae	GCA_014289885.1	CG65	KL2	O1v2	wzi72	rmpA_2(KpVP-1)	rmpA2_6*-55%	iuc 1	clb 3	iro 1	ybt 17	ICEKp10				IncFIB(K)_1_Kpn3, IncHI1B_1_pNDM-MAR	tet(34)	<=2 (S)	<=1 (S)	<=1 (S)	<=1 (S)	<=0.25 (S)	<=0.5 (S)	<=1 (S)	<=1 (S)	<=0.25 (S)	<=4 (S)	<=1 (S)	<=20 (S)	F788155	2014-11-18	Sputum	f	Abdominal occupying	Oncology
K056	ST15	Klebsiella pneumoniae	GCA_014289635.1	CG15	KL19	O1v2	wzi19	-	-							CTX-M-15		IncFIB(K)_1_Kpn3, IncFII_1_pKP91	GyrA-83F;GyrA-87A;ParC-80I, aac(6')-Ib-cr, dfrA12, sul1, sul1, tet(34)	8 (S)	16 (R)	4 (I)	16 (R)	>=4 (R)	<=0.5 (S)	>=16 (R)	<=1 (S)	>=8 (R)	8 (S)	>=16 (R)	>=320 (R)	F835270	2014-12-16	Blood	m	Car accident	Surgical ICU
K059	ST11-1LV	Klebsiella pneumoniae	GCA_014288595.1	CG258	KL14	O3b	wzi14	-	-				ybt 14	ICEKp5?		CTX-M-14		ColRNAI_1, IncFIB(K)_1_Kpn3	GyrA-83I;ParC-80I, OmpK35-17%, qnrS1, sul1, sul1, tet(34)	<=2 (S)	4 (I)	<=1 (S)	<=1 (S)	>=4 (R)	<=0.5 (S)	>=16 (R)	<=1 (S)	>=8 (R)	<=4 (S)	8 (R)	<=20 (S)	600713	2015-03-13	Blood	m	Fever	Emergency Department
K067	ST36	Klebsiella pneumoniae	GCA_014288475.1	CG36	KL27	O2v2	wzi27	-	-							SHV-13, CTX-M-15		ColRNAI_1, IncFIB(K)_1_Kpn3, IncFIB(Mar)_1_pNDM-Mar, IncFII_1_pKP91, IncHI1B_1_pNDM-MAR, IncQ1_1	aac(6')-Ib-cr, qnrB1, dfrA14, tet(34)	<=2 (S)	>=64 (R)	>=64 (R)	>=64 (R)	>=4 (R)	>=8 (R)	<=1 (S)	>=16 (R)	>=8 (R)	>=128 (R)	<=1 (S)	>=320 (R)	F847998	2015-04-23	Catheter	m	Maxillofacial trauma	Stomatology
K069	ST23	Klebsiella pneumoniae	GCA_014289705.1	CG23	KL1	O1v2	wzi1	rmpA_1*-0%(KpVP-1)	rmpA2_3*-47%	iuc 1	clb 2	iro 1	ybt 1	ICEKp10				IncFIB(K)_1_Kpn3, IncFIB(Mar)_1_pNDM-Mar, IncHI1B_1_pNDM-MAR	qnrB4, sul1, sul1, tet(34)	<=2 (S)	<=1 (S)	<=1 (S)	4 (I)	<=0.25 (S)	<=0.5 (S)	<=1 (S)	<=1 (S)	<=0.25 (S)	<=4 (S)	<=1 (S)	<=20 (S)	F804631	2015-05-14	Broncho-alveolar lavage	m	Recurrence of thyroid cancer	Otorhinolaryngology
K070	ST23	Klebsiella pneumoniae	GCA_014288535.1	CG23	KL1	O1v2	wzi1	rmpA_2(KpVP-1)	rmpA2_3-47%	iuc 1	clb 2	iro 1	ybt 1	ICEKp10				IncFIB(K)_1_Kpn3, IncHI1B_1_pNDM-MAR	tet(34)	<=2 (S)	<=1 (S)	<=1 (S)	<=1 (S)	<=0.25 (S)	<=0.5 (S)	<=1 (S)	<=1 (S)	<=0.25 (S)	<=4 (S)	<=1 (S)	<=20 (S)	B745315	2015-02-27	Sputum	m	Right lower lobe space occupying lesion	Respiratory
K078	ST11	Klebsiella pneumoniae	GCA_014289615.1	CG258	KL47	OL101	wzi209	-	-				ybt 9	ICEKp3	KPC-2	CTX-M-14		ColRNAI_1, IncFIA_1, IncFIB(AP001918)_1, IncFII(pHN7A8)_1_pHN7A8, IncR_1	GyrA-83I;GyrA-87G;ParC-80I, OmpK35-17%;OmpK36GD, sul17, tet(34)	<=2 (S)	>=64 (R)	>=64 (R)	>=64 (R)	>=4 (R)	>=8 (R)	<=1 (S)	>=16 (R)	>=8 (R)	>=128 (R)	8 (R)	<=20 (S)	F844050	2015-07-12	Other	m	Severe acute pancreatitis	Emergency Department
K079	ST11	Klebsiella pneumoniae	GCA_014289655.1	CG258	KL47	OL101	wzi209	-	-				ybt 9	ICEKp3	KPC-2			ColRNAI_1, IncFII(pHN7A8)_1_pHN7A8	GyrA-83I;GyrA-87G;ParC-80I, OmpK35-17%;OmpK36-0%, sul1, sul1, tet(34)	<=2 (S)	>=64 (R)	>=64 (R)	>=64 (R)	>=4 (R)	>=8 (R)	<=1 (S)	>=16 (R)	>=8 (R)	>=128 (R)	<=1 (S)	<=20 (S)	Y1331782	2015-08-05	Vagina	f	Hepatic hilar cholangiocarcinoma	Hepatobiliary surgery
K080	ST23	Klebsiella pneumoniae	GCA_014289545.1	CG23	KL1	O1v2	wzi1	rmpA_4-47%(KpVP-1)	rmpA2_3-47%	iuc 1	clb 2	iro 1	ybt 1	ICEKp10				IncFIB(K)_1_Kpn3, IncHI1B_1_pNDM-MAR	tet(34)	<=2 (S)	<=1 (S)	<=1 (S)	<=1 (S)	<=0.25 (S)	<=0.5 (S)	<=1 (S)	<=1 (S)	<=0.25 (S)	<=4 (S)	<=1 (S)	<=20 (S)	Y1413169	2015-07-28	Abscess	m	Liver occupying	Ultrasound intervention
K081	ST198	Klebsiella pneumoniae	GCA_014289535.1		KL30	O1v1	wzi85	rmpA_11(ICEKp1)	-			iro 3	ybt 2	ICEKp1					tet(34)	<=2 (S)	<=1 (S)	<=1 (S)	<=1 (S)	<=0.25 (S)	<=0.5 (S)	<=1 (S)	<=1 (S)	<=0.25 (S)	<=4 (S)	<=1 (S)	<=20 (S)	F521167	2015-09-14	Broncho-alveolar lavage	m	Difficulty breathing	Otorhinolaryngology
K082	ST24	Klebsiella pneumoniae	GCA_014289465.1		KL25	O1v1	wzi119	-	-							CTX-M-15		IncFII_1_pKP91	qnrB52, dfrA25, sul1, sul1, tet(34)	<=2 (S)	>=64 (R)	4 (I)	16 (R)	0.5 (I)	<=0.5 (S)	<=1 (S)	<=1 (S)	1 (I)	<=4 (S)	<=1 (S)	>=320 (R)	F883264	2015-09-15	Sputum	f	upper respiratory tract infection	Pediatrics
K083	ST441	Klebsiella pneumoniae	GCA_014289555.1		KL62	O2v1	wzi149	-	-				ybt 9	ICEKp3		CTX-M-15		IncFIB(K)_1_Kpn3, IncFII_1_pKP91	aac(6')-Ib-cr, qnrB1, dfrA14, sul2, sul2, tet(34)	<=2 (S)	16 (R)	4 (I)	8 (R)	2 (R)	<=0.5 (S)	>=16 (R)	<=1 (S)	1 (I)	8 (S)	>=16 (R)	>=320 (R)	Y1477139	2015-09-10	Abdominal fluid	m	Nephrotic syndrome	Nephrology
K084	ST23	Klebsiella pneumoniae	GCA_014289495.1	CG23	KL1	O1v2	wzi1	rmpA_2(KpVP-1)	rmpA2_3-47%	iuc 1	clb 2	iro 1	ybt 1	ICEKp10				IncFIB(K)_1_Kpn3, IncHI1B_1_pNDM-MAR	tet(34)	<=2 (S)	<=1 (S)	<=1 (S)	<=1 (S)	<=0.25 (S)	<=0.5 (S)	<=1 (S)	<=1 (S)	<=0.25 (S)	<=4 (S)	<=1 (S)	<=20 (S)	Y1548111	2015-10-01	Blood	m	Pancreatic cancer	Oncology
K085	ST147	Klebsiella pneumoniae	GCA_014289505.1	CG147	KL64	O2v1	wzi64	-	-							CTX-M-3		ColRNAI_1, IncA/C2_1, IncFIB(K)_1_Kpn3, IncFII_1_pKP91	GyrA-83I;ParC-80I, aac(6')-Ib-cr, qnrS1, dfrA12, dfrA27, sul1, sul1, sul2, sul2, tet(34)	16 (I)	32 (R)	32 (R)	16 (R)	>=4 (R)	<=0.5 (S)	>=16 (R)	<=1 (S)	>=8 (R)	8 (S)	>=16 (R)	>=320 (R)	Y1530119	2015-10-07	Tissue	m	Duodenal cancer	Oncology
K086	ST65	Klebsiella pneumoniae	GCA_014289375.1	CG65	KL2	O1v2	wzi72	rmpA_2(KpVP-1)	-	iuc 1	clb 3	iro 1	ybt 17	ICEKp10				IncFIB(K)_1_Kpn3, IncHI1B_1_pNDM-MAR	tet(34)	<=2 (S)	<=1 (S)	<=1 (S)	<=1 (S)	<=0.25 (S)	<=0.5 (S)	<=1 (S)	<=1 (S)	<=0.25 (S)	<=4 (S)	<=1 (S)	<=20 (S)	Y1626883	2015-11-10	Sputum	m	Left upper lung lesions
K087	ST307	Klebsiella pneumoniae	GCA_014289455.1	CG307	KL102	O2v2	wzi173	-	-							CTX-M-15		ColRNAI_1, IncFIB(K)_1_Kpn3, IncFII_1_pKP91	GyrA-83I;ParC-80I, aac(6')-Ib-cr, qnrB1, dfrA14, sul2, sul2, tet(34)	4 (S)	16 (R)	2 (I)	8 (R)	>=4 (R)	<=0.5 (S)	>=16 (R)	<=1 (S)	>=8 (R)	8 (S)	>=16 (R)	>=320 (R)	26790	2015-12-22	Urine	f	Chest tightness	Outpatient
K088	ST360	Klebsiella variicola	GCA_014289415.1		KL53	O3/O3a	wzi53	-	-									IncFIB(Mar)_1_pNDM-Mar	tet(34)	<=2 (S)	<=1 (S)	<=1 (S)	<=1 (S)	<=0.25 (S)	<=0.5 (S)	<=1 (S)	<=1 (S)	<=0.25 (S)	<=4 (S)	<=1 (S)	<=20 (S)	Y1728496	2015-12-19	Sputum	f	Systemic lupus erythematosus	Rheumatology
K089	ST231	Klebsiella pneumoniae	GCA_014289435.1	CG231	KL51	O1v2	wzi104	-	-							CTX-M-27		ColRNAI_1, IncFIA(HI1)_1_HI1, IncFII(pCRY)_1_pCRY, IncR_1, IncX4_1	GyrA-83I;ParC-80I, mcr1.1, aac(6')-Ib-cr, qnrB52, dfrA12, dfrA27, sul1, sul1, tet(34)	4 (S)	>=64 (R)	>=64 (R)	>=64 (R)	>=4 (R)	<=0.5 (S)	>=16 (R)	<=1 (S)	>=8 (R)	>=128 (R)	>=16 (R)	>=320 (R)	Y1076175	2015-11-02	Blood	m	Pancreatic cancer	Radiation Therapy
K090	ST48	Klebsiella pneumoniae	GCA_014289255.1	CG48	KL62	O1v1	wzi62	-	-							CTX-M-15		ColRNAI_1, IncFIB(K)_1_Kpn3, IncFII_1_pKP91	GyrA-83Y, aac(6')-Ib-cr, dfrA12, sul1, sul1, sul28, tet(34)	8 (S)	16 (R)	2 (I)	16 (R)	1 (R)	<=0.5 (S)	>=16 (R)	<=1 (S)	1 (I)	8 (S)	>=16 (R)	>=320 (R)	F877291	2015-10-28	Blood	m	premature baby	Neonatology
K7001	ST251	Klebsiella pneumoniae	GCA_014289105.1		KL13	O3b	wzi241	-	-							CTX-M-24		ColRNAI_1, IncFII(pCRY)_1_pCRY	qnrS1, tet(34)	<=2 (S)	16 (R)	<=1 (S)	2 (I)	>=4 (R)	<=0.5 (S)	<=1 (S)	<=1 (S)	4 (R)	<=4 (S)	<=1 (S)	<=20 (S)	99833	2002-03-16	Pus	m
K7002	ST309	Klebsiella pneumoniae	GCA_014289115.1	CG37	KL42	O4	wzi42	-	-									ColRNAI_1, IncFIB(K)_1_Kpn3, IncFII_1_pKP91, IncN_1, IncR_1	tet(34)	<=2 (S)	<=1 (S)	<=1 (S)	<=1 (S)		<=0.5 (S)	<=1 (S)	<=1 (S)		<=4 (S)	<=1 (S)	<=20 (S)	445820	2002-08-17	Secretion	m
K7003	ST37	Klebsiella pneumoniae	GCA_014289155.1	CG37	KL128	O3b	wzi99	-	-							CTX-M-14		ColRNAI_1, IncFII_1	GyrA-83F;GyrA-87H;ParC-80I, OmpK35-16%, tet(34)	<=2 (S)	>=64 (R)	>=64 (R)	>=64 (R)	>=4 (R)	2 (R)	<=1 (S)	4 (I)	>=8 (R)	>=128 (R)	<=1 (S)	<=20 (S)	207303	2002-09-30	Sputum	m
K7004	ST345	Klebsiella pneumoniae	GCA_014289175.1		KL15	O4	wzi245	-	-							CTX-M-14	rmtB	IncA/C2_1, IncFIB(K)_1_Kpn3, IncN_1	aac(6')-Ib-cr, qnrA7, dfrA12, dfrA27, sul1, sul1, sul2, sul2, tet(34)	>=64 (R)	16 (R)	2 (I)	4 (I)	>=4 (R)	<=0.5 (S)	>=16 (R)	<=1 (S)	>=8 (R)	64 (R)	>=16 (R)	>=320 (R)	457492	2002-03-08	Wound	m
K7005	ST437	Klebsiella pneumoniae	GCA_014289075.1	CG258	KL36	O4	wzi109	-	-									ColRNAI_1, IncFIB(K)_1_Kpn3, IncFIB(pKPHS1)_1_pKPHS1, IncFII(pCRY)_1_pCRY, IncI1_1_Alpha, IncR_1	GyrA-83I;ParC-80I, qnrS1, dfrA17, sul1, sul1, sul2, sul2, tet(34)	<=2 (S)	<=1 (S)	<=1 (S)	<=1 (S)	<=0.25 (S)	<=0.5 (S)	<=1 (S)	<=1 (S)	<=0.25 (S)	<=4 (S)	<=1 (S)	<=20 (S)	462444	2002-05-05	Urine	f
K7010	ST23	Klebsiella pneumoniae	GCA_014289095.1	CG23	KL1	O1v2	wzi1	rmpA_2(KpVP-1)	rmpA2_6-60%	iuc 1	clb 2	iro 1	ybt 1	ICEKp10				IncFIB(K)_1_Kpn3, IncHI1B_1_pNDM-MAR	tet(34)	<=2 (S)	<=1 (S)	<=1 (S)	<=1 (S)	1 (R)	<=0.5 (S)	<=1 (S)	<=1 (S)	1 (I)	8 (S)	<=1 (S)	<=20 (S)	303683	2003-06-18	Sputum	m
K7012	ST17	Klebsiella pneumoniae	GCA_014288985.1	CG17/20	KL58	O3b	wzi130	-	-									IncN_1	tet(34)	<=2 (S)	32 (R)	<=1 (S)	>=64 (R)	<=0.25 (S)	<=0.5 (S)	<=1 (S)	<=1 (S)	<=0.25 (S)	<=4 (S)	<=1 (S)	<=20 (S)	302640	2003-05-22	Blood	m
K7013	ST147	Klebsiella pneumoniae	GCA_014288945.1	CG147	KL81	OL101	wzi230	-	-									ColRNAI_1, ColpVC_1, IncFII_1_pKP91, IncN_1, IncR_1	GyrA-83I;ParC-80I, qnrS1, dfrA14, tet(34)	<=2 (S)	<=1 (S)	<=1 (S)	<=1 (S)	>=4 (R)	<=0.5 (S)	<=1 (S)	<=1 (S)	>=8 (R)	8 (S)	<=1 (S)	<=20 (S)	54125	2003-07-23	Urine	f
K7014	ST1465	Klebsiella quasipneumoniae subsp. similipneumoniae	GCA_014288905.1		KL48	O5	wzi291	-	-							CTX-M-14		Col(MGD2)_1, ColRNAI_1, IncFIB(K)_1_Kpn3, IncFII_1	GyrA-83Y;GyrA-87E, OmpK35-46%, tet(34)	8 (S)	16 (R)	4 (I)	16 (R)	>=4 (R)	<=0.5 (S)	>=16 (R)	<=1 (S)		8 (S)	>=16 (R)	<=20 (S)	386103	2003-09-11	Sputum	f
K7015	ST23	Klebsiella pneumoniae	GCA_014288915.1	CG23	KL1	O1v2	wzi1	rmpA_2(KpVP-1)	rmpA2_3-47%	iuc 1	clb 2	iro 1	ybt 1	ICEKp10				ColRNAI_1, IncFIB(K)_1_Kpn3, IncHI1B_1_pNDM-MAR	tet(34)	<=2 (S)	<=1 (S)	<=1 (S)	<=1 (S)	<=0.25 (S)	<=0.5 (S)	<=1 (S)	<=1 (S)	<=0.25 (S)	<=4 (S)	<=1 (S)		437573	2003-01-25	Blood	m
K7017	ST11	Klebsiella pneumoniae	GCA_014288335.1	CG258	KL14	O3b	wzi14	-	-							CTX-M-14	rmtB	ColRNAI_1, IncA/C2_1, IncR_1	GyrA-83I;ParC-80I, dfrA12, sul14, sul1, sul1, sul2, sul2, tet(34), tet(G)	>=64 (R)	16 (R)	8 (R)	4 (I)	>=4 (R)	<=0.5 (S)	>=16 (R)	<=1 (S)	>=8 (R)		>=16 (R)	>=320 (R)	475738	2003-04-03	Wound	m
K7020	ST65	Klebsiella pneumoniae	GCA_014288155.1	CG65	KL2	O1v2	wzi72	rmpA_2(KpVP-1)	-	iuc 1		iro 1						IncFIB(K)_1_Kpn3, IncHI1B_1_pNDM-MAR	tet(34)	<=2 (S)	<=1 (S)	<=1 (S)	<=1 (S)	<=0.25 (S)	<=0.5 (S)	<=1 (S)	<=1 (S)	<=0.25 (S)	<=4 (S)	<=1 (S)	<=20 (S)	54800	2004-05-22	Sputum	m
K7022	ST23	Klebsiella pneumoniae	GCA_014288245.1	CG23	KL1	O1v2	wzi1	rmpA_2(KpVP-1)	rmpA2_6-60%	iuc 1	clb 2	iro 1	ybt 1	ICEKp10				ColRNAI_1, IncFIB(K)_1_Kpn3, IncHI1B_1_pNDM-MAR	tet(34)	<=2 (S)	<=1 (S)	<=1 (S)	<=1 (S)	1 (R)	<=0.5 (S)	<=1 (S)	<=1 (S)	1 (I)	8 (S)	<=1 (S)	<=20 (S)	493262	2004-02-20	Sputum	f
K7024	ST198	Klebsiella pneumoniae	GCA_014288295.1		KL30	O1v1	wzi85	rmpA_11(ICEKp1)	-			iro 3	ybt 2	ICEKp1				IncFIA(HI1)_1_HI1	tet(34)	<=2 (S)	<=1 (S)	<=1 (S)	<=1 (S)	<=0.25 (S)	<=0.5 (S)	<=1 (S)	<=1 (S)	<=0.25 (S)	<=4 (S)	<=1 (S)	<=20 (S)	286595	2005-02-19	Sputum	m
K7025	ST375	Klebsiella pneumoniae	GCA_014288205.1	CG65	KL2	O1v2	wzi72	rmpA_2(KpVP-1)	rmpA2_3-47%	iuc 1		iro 1						IncFIB(K)_1_Kpn3, IncHI1B_1_pNDM-MAR	tet(34)	<=2 (S)	<=1 (S)	<=1 (S)	<=1 (S)	<=0.25 (S)	<=0.5 (S)	<=1 (S)	<=1 (S)	<=0.25 (S)	<=4 (S)	<=1 (S)	<=20 (S)	507679	2004-10-29	Sputum	m
K7026	ST23	Klebsiella pneumoniae	GCA_014288175.1	CG23	KL1	O1v2	wzi1	rmpA_2(KpVP-1)	rmpA2_3-47%	iuc 1	clb 2	iro 1	ybt 1	ICEKp10				IncFIB(K)_1_Kpn3, IncHI1B_1_pNDM-MAR	tet(34)	<=2 (S)	<=1 (S)	<=1 (S)	<=1 (S)	1 (R)	<=0.5 (S)	<=1 (S)	<=1 (S)	1 (I)	8 (S)	<=1 (S)	<=20 (S)	CHINESE8	2004-12-30	Sputum	f
K7028	ST1465	Klebsiella quasipneumoniae subsp. similipneumoniae	GCA_014288275.1		KL48	O5	wzi291	-	-									ColRNAI_1, IncFIA(HI1)_1_HI1, IncFIB(K)_1_Kpn3, IncFIB(pQil)_1_pQil, IncR_1	GyrA-83Y;GyrA-87E, OmpK35-46%, qnrB4, sul1, sul1, tet(34)	<=2 (S)	<=1 (S)	<=1 (S)	16 (R)	2 (R)	<=0.5 (S)	<=1 (S)	<=1 (S)	2 (R)	<=4 (S)	<=1 (S)	<=20 (S)	169902	2004-11-01	Urine	m
K7029	ST1681	Klebsiella quasipneumoniae subsp. quasipneumoniae	GCA_014288875.1		KL61	O3/O3a	0	-	-							SHV-12		IncFIB(K)_1_Kpn3, IncHI2A_1, IncHI2_1, TrfA_1	mcr9.1, qnrB4, dfrA19, sul1, sul1, tet(34), tet(D)	16 (I)	>=64 (R)	<=1 (S)	>=64 (R)	1 (R)	<=0.5 (S)	>=16 (R)	<=1 (S)	1 (I)	8 (S)	>=16 (R)	>=320 (R)	517076	2005-04-03	Abscess	m
K7030	ST1681	Klebsiella quasipneumoniae subsp. quasipneumoniae	GCA_014288795.1		KL61	O3/O3a	0	-	-							SHV-12		IncFIB(K)_1_Kpn3, IncHI2A_1, IncHI2_1, TrfA_1	mcr9.1, qnrB4, dfrA19, sul1, sul1, tet(34), tet(D)	16 (I)	>=64 (R)	<=1 (S)	>=64 (R)	0.5 (I)	<=0.5 (S)	>=16 (R)	<=1 (S)	1 (I)	<=4 (S)	>=16 (R)	>=320 (R)	519146	2005-04-21	Sputum	m
K7033	ST273	Klebsiella pneumoniae	GCA_014288235.1	CG147	KL74	O3b	wzi174	-	-							CTX-M-14		ColRNAI_1, IncFIB(pQil)_1_pQil, IncFII_1_pKP91, IncR_1	GyrA-83I;ParC-80I, OmpK35-17%, tet(34)	<=2 (S)	16 (R)	32 (R)	4 (I)	>=4 (R)	<=0.5 (S)	<=1 (S)	<=1 (S)	4 (R)	8 (S)	<=1 (S)	<=20 (S)	899835	2005-04-24	Aspirate	m	Acute pancreatitis
K7035	ST25	Klebsiella pneumoniae	GCA_014288975.1	CG25	KL2	O1v2	wzi72	rmpA_2(KpVP-1)	rmpA2_6*-55%	iuc 1		iro 1						Col(Ye4449)_1, IncFIB(K)_1_Kpn3, IncHI1B_1_pNDM-MAR	tet(34)	<=2 (S)	<=1 (S)	<=1 (S)	<=1 (S)	<=0.25 (S)	<=0.5 (S)	<=1 (S)	<=1 (S)	<=0.25 (S)	<=4 (S)	<=1 (S)	<=20 (S)	523711	2005-06-04	Sputum	m
K7041	ST147	Klebsiella pneumoniae	GCA_014288775.1	CG147	KL64	O2v1	wzi64	-	-								armA	ColRNAI_1, IncFIB(pKPHS1)_1_pKPHS1, IncFII(pCRY)_1_pCRY, IncN_1, IncR_1	GyrA-83I;ParC-80I, OmpK35-28%, aac(6')-Ib-cr, qnrS1, sul1, sul1, tet(34)	>=64 (R)	<=1 (S)	2 (I)	<=1 (S)	>=4 (R)	<=0.5 (S)	>=16 (R)	<=1 (S)	>=8 (R)	>=128 (R)	>=16 (R)	<=20 (S)	530595	2006-02-04	Sputum	m
K7042	ST13	Klebsiella pneumoniae	GCA_014288715.1		KL103	O1v1	wzi74	-	-									ColRNAI_1, IncFIB(K)_1_Kpn3, IncFII_1_pKP91, IncR_1	tet(34)	<=2 (S)	2 (I)	<=1 (S)	8 (R)	<=0.25 (S)	<=0.5 (S)	<=1 (S)	<=1 (S)	<=0.25 (S)	8 (S)	<=1 (S)	<=20 (S)	CHINESE15	2005-12-03	Urine	f
K7043	ST347-1LV	Klebsiella variicola	GCA_014288805.1		KL52	OL103	0	-	-							CTX-M-15		IncN_1	aac(6')-Ib-cr, dfrA27, sul1, sul1, tet(34)	<=2 (S)	>=64 (R)	>=64 (R)	16 (R)	<=0.25 (S)	<=0.25 (S)	>=16 (R)	<=1 (S)	<=0.25 (S)	<=4 (S)	>=16 (R)	>=320 (R)	155622	2005-10-12	Sputum	m
K7045	ST144-3LV	Klebsiella quasipneumoniae subsp. quasipneumoniae	GCA_014288695.1		KL124	O3/O3a	wzi295	-	-							CTX-M-3		ColRNAI_1, IncFIB(K)_1_Kpn3, IncFIB(pKPHS1)_1_pKPHS1, IncFII(pCRY)_1_pCRY, IncHI1B_1_pNDM-MAR, IncR_1	qnrS1, dfrA12, sul1, sul1, tet(34)	<=2 (S)	>=64 (R)	>=64 (R)	4 (I)	1 (R)	<=0.5 (S)	<=1 (S)	<=1 (S)	1 (I)	<=4 (S)	<=1 (S)	>=320 (R)	50451	2005-12-28	Sputum	m
K7048	ST11	Klebsiella pneumoniae	GCA_014287185.1	CG258	KL64	O2v1	wzi64	-	-							CTX-M-3	armA	Col(MG828)_1, ColRNAI_1, IncFIB(K)_1_Kpn3, IncFII_1_pKP91, IncL/M(pMU407)_1_pMU407, IncR_1	GyrA-83I;ParC-80I, OmpK35-78%, aac(6')-Ib-cr, sul1, sul1, tet(34)	>=64 (R)	16 (R)	2 (I)	4 (I)	>=4 (R)	<=0.5 (S)		<=1 (S)	>=8 (R)	8 (S)	>=16 (R)	80 (I)	214522	2006-08-03	Sputum	m
K7051	ST261	Klebsiella pneumoniae	GCA_014287195.1		KL38	O2v2	wzi173	-	-				ybt 14	ICEKp5		CTX-M-14		ColRNAI_1, IncFIB(K)_1_Kpn3, IncFII_1_pKP91	qnrS1, dfrA1, sul1, sul1, sul2, sul2, tet(34), tet(D)	4 (S)	<=1 (S)	<=1 (S)	<=1 (S)	2 (R)	<=0.5 (S)		<=1 (S)	1 (I)	<=4 (S)	>=16 (R)	>=320 (R)	563247	2006-08-10	Sputum	m
K7054	ST101	Klebsiella pneumoniae	GCA_014287135.1	CG43	KL106	O1v2	wzi29	-	-				ybt unknown			CTX-M-14		ColRNAI_1, IncFIB(K)_1_Kpn3	qnrS1, tet(34)	<=2 (S)	16 (R)	8 (R)	4 (I)	>=4 (R)	<=0.5 (S)		<=1 (S)	>=8 (R)	8 (S)	8 (R)	<=20 (S)	215416	2006-05-18	Sputum	m
K7055	ST495	Klebsiella pneumoniae	GCA_014287105.1	CG490	KL107	OL104	wzi386	-	-									IncFIA(HI1)_1_HI1, IncFIB(K)_1_Kpn3, IncFII_1_pKP91	tet(34)	<=2 (S)	<=1 (S)	<=1 (S)	<=1 (S)	<=0.25 (S)	<=0.5 (S)	<=1 (S)	<=1 (S)	<=0.25 (S)	<=4 (S)	<=1 (S)	<=20 (S)	64851	2006-12-27	Sputum	m	Lymphoma
K7058	ST65	Klebsiella pneumoniae	GCA_014287235.1	CG65	KL2	O1v2	wzi72	rmpA_2(KpVP-1)	rmpA2_3-47%	iuc 1		iro 1				CTX-M-14		IncFIB(K)_1_Kpn3, IncHI1B_1_pNDM-MAR	tet(34)	<=2 (S)	2 (I)	2 (I)	<=1 (S)	<=0.25 (S)	<=0.5 (S)	<=1 (S)	<=1 (S)	<=0.25 (S)	<=4 (S)	<=1 (S)	<=20 (S)	A857581	2007-03-21	Urine	f		Outpatient
K7060	ST1419	Klebsiella pneumoniae	GCA_014287035.1		KL136	O2v2	wzi123	-	-							CTX-M-3		ColRNAI_1, IncFIB(K)_1_Kpn3, IncFII(pCRY)_1_pCRY, IncFII_1_pKP91	qnrS1, tet(34)	<=2 (S)	16 (R)	32 (R)	4 (I)	1 (R)	<=0.5 (S)	<=1 (S)	<=1 (S)	1 (I)	<=4 (S)	<=1 (S)	<=20 (S)	A917195	2007-07-09	Urine	f		Outpatient
K7063	ST697-1LV	Klebsiella variicola	GCA_014287145.1		KL103	O5	wzi210	-	-										tet(34)	<=2 (S)	<=1 (S)	<=1 (S)	<=1 (S)	<=0.25 (S)	<=0.5 (S)	<=1 (S)	<=1 (S)	<=0.25 (S)	<=4 (S)	<=1 (S)	<=20 (S)	42742	2007-07-27	Sputum	m
K7065	ST11-2LV	Klebsiella pneumoniae	GCA_014285405.1		KL133	O2v2	wzi396	-	-									IncFIB(K)_1_Kpn3	tet(34)	<=2 (S)	<=1 (S)	<=1 (S)	<=1 (S)	<=0.25 (S)	<=0.5 (S)	<=1 (S)	<=1 (S)	<=0.25 (S)	<=4 (S)	<=1 (S)	<=20 (S)	595503	2007-07-02	Sputum	f		Rheumatology
K7066	ST659	Klebsiella pneumoniae	GCA_014285025.1		KL107	O2v2	wzi154	-	-									ColRNAI_1, IncFIB(K)_1_Kpn3, IncFII_1_pKP91	GyrA-83I, tet(34), tet(D)	<=2 (S)	<=1 (S)	<=1 (S)	<=1 (S)	>=4 (R)	<=0.5 (S)	<=1 (S)	<=1 (S)	1 (I)	8 (S)	<=1 (S)	<=20 (S)	591796	2007-07-04	Sputum	m		Nephrology
K7069	ST11	Klebsiella pneumoniae	GCA_014285215.1	CG258	KL64	O2v1	wzi64	-	rmpA2_2*	iuc 1						CTX-M-3	armA	ColRNAI_1, IncFIB(K)_1_Kpn3, IncFIB(Mar)_1_pNDM-Mar, IncFII_1_pKP91, IncHI1B_1_pNDM-MAR	GyrA-83I;ParC-80I, OmpK35-17%, aac(6')-Ib-cr, qnrB4, dfrA12, sul1, sul1, tet(34)	>=64 (R)	>=64 (R)	32 (R)	>=64 (R)	>=4 (R)	<=0.5 (S)	>=16 (R)	<=1 (S)	>=8 (R)	64 (R)	>=16 (R)	>=320 (R)	590721	2007-10-12	Sputum	m		Hepatobiliary surgery
K7071	ST1264	Klebsiella pneumoniae	GCA_014285255.1	CG258	KL142	O2v1	0	-	-				ybt 14	ICEKp5?		CTX-M-24	rmtB	Col(MGD2)_1, ColRNAI_1, IncFIB(K)_1_Kpn3, IncFIB(Mar)_1_pNDM-Mar, IncFII(pCRY)_1_pCRY, IncFII_1_pKP91, IncHI1B_1_pNDM-MAR	GyrA-83I;ParC-80I, OmpK35-17%, qnrS1, dfrA14, sul1, sul1, sul2, sul2, tet(34), tet(G)		>=64 (R)	>=64 (R)	16 (R)	>=4 (R)	<=0.5 (S)	>=16 (R)	<=1 (S)	>=8 (R)	64 (R)	>=16 (R)	>=320 (R)	518197	2007-12-10	Sputum	m
K7073	ST261	Klebsiella pneumoniae	GCA_014285315.1		KL38	O2v2	wzi173	-	-							CTX-M-14		ColRNAI_1, IncFIB(K)_1_Kpn3, IncFII_1_pKP91	qnrS1, dfrA1, sul1, sul1, sul2, sul2, tet(34), tet(D)	<=2 (S)	<=1 (S)	2 (I)	<=1 (S)	1 (R)	<=0.5 (S)	>=16 (R)	<=1 (S)	1 (I)	<=4 (S)	8 (R)	>=320 (R)	600152	2007-10-27	Sputum	m
K7075	ST37	Klebsiella pneumoniae	GCA_014287015.1	CG37	KL21	O2v1	wzi535	-	-									ColRNAI_1, IncFII(pCRY)_1_pCRY, IncFII_1_pKP91, IncR_1	GyrA-83I;ParC-80I, OmpK35-16%, qnrS1, dfrA12, sul1, sul1, sul2, sul2, tet(34)	<=2 (S)	<=1 (S)	<=1 (S)	<=1 (S)	>=4 (R)	<=0.5 (S)	<=1 (S)	<=1 (S)	>=8 (R)	8 (S)	<=1 (S)	>=320 (R)	A737933	2008-01-14	Sputum	f	non-Hodgkin's lymphoma
K7076	ST65	Klebsiella pneumoniae	GCA_014287095.1	CG65	KL2	O1v2	wzi72	rmpA_2(KpVP-1)	rmpA2_6-60%	iuc 1	clb 3	iro 1	ybt 17	ICEKp10				IncFIB(K)_1_Kpn3, IncHI1B_1_pNDM-MAR	tet(34)	<=2 (S)	<=1 (S)	<=1 (S)	<=1 (S)	1 (R)	<=0.5 (S)	<=1 (S)	<=1 (S)	1 (I)	<=4 (S)	<=1 (S)	<=20 (S)	613837	2007-12-17	Other	m		Emergency Department
K7077	ST65	Klebsiella pneumoniae	GCA_014286955.1	CG65	KL2	O1v2	wzi72	-	-		clb 3		ybt 17	ICEKp10		CTX-M-3	armA	IncL/M(pOXA-48)_1_pOXA-48	dfrA12, sul1, sul1, tet(34)		16 (R)	2 (I)	2 (I)	<=0.25 (S)	<=0.5 (S)	>=16 (R)	<=1 (S)	<=0.25 (S)	<=4 (S)	>=16 (R)	<=20 (S)	257581	2008-02-14	Urine	f
K7081	ST526-1LV	Klebsiella quasipneumoniae subsp. quasipneumoniae	GCA_014286945.1		KL72	O2v1	wzi84	-	-							CTX-M-3		IncFIB(K)_1_Kpn3, IncFII_1_pKP91, IncHI1A(CIT)_1_pNDM-CIT, IncHI1B(CIT)_1_pNDM-CIT	OmpK35-0%, tet(34), tet(B), tet(B)	<=2 (S)	16 (R)	2 (I)	2 (I)	<=0.25 (S)	<=0.5 (S)	>=16 (R)	<=1 (S)	<=0.25 (S)	4 (S)	8 (R)	<=20 (S)	616766	2008-02-05	Other	m
K7085	ST337	Klebsiella pneumoniae	GCA_014286855.1		KL110	O2v1	0	-	-						IMP-4			IncN_1	qnrS1, tet(34)	<=2 (S)	<=1 (S)	32 (R)	>=64 (R)	1 (R)	4 (R)	<=1 (S)	8 (R)	1 (I)	8 (S)	<=1 (S)	<=20 (S)	B535174	2008-09-15	Blood	m	Obstructive jaundice	Outpatient
K7087	ST345	Klebsiella pneumoniae	GCA_014286835.1		KL133	O2v2	wzi396	-	-							CTX-M-24		IncFIB(K)_1_Kpn3, IncFII(pCRY)_1_pCRY	qnrS1, tet(34)	<=2 (S)	16 (R)	<=1 (S)	<=1 (S)	1 (R)	<=0.5 (S)	<=1 (S)	<=1 (S)	1 (I)	<=4 (S)	<=1 (S)	<=20 (S)	A240528	2008-11-09	Wound	m	rhabdomyosarcoma recurrence
K7089	ST595	Klebsiella variicola	GCA_014286845.1		KL60	O5	0	-	-							CTX-M-14		ColRNAI_1, IncFIB(K)_1_Kpn3, IncFIB(pKPHS1)_1_pKPHS1, IncFII_1_pKP91	qnrS1, dfrA1, sul1, sul1, sul2, sul2, tet(34), tet(D)	<=2 (S)	2 (I)	4 (I)	2 (I)	1 (R)	<=0.5 (S)	>=16 (R)	<=1 (S)	1 (I)	<=4 (S)	>=16 (R)	>=320 (R)	B629391	2009-01-12	Sputum	f	Gastric cancer	General Surgery
K7092	ST107	Klebsiella pneumoniae	GCA_014286815.1		KL21	O1v1	wzi21	-	-							CTX-M-14		ColRNAI_1, IncFIB(K)_1_Kpn3, IncFII_1_pKP91	qnrS1, dfrA1, sul1, sul1, sul2, sul2, tet(34), tet(D)	<=2 (S)	<=1 (S)	<=1 (S)	<=1 (S)	1 (R)	<=0.5 (S)	>=16 (R)	<=1 (S)	1 (I)	<=4 (S)	8 (R)	>=320 (R)	C030203	2009-10-10	Catheter	m	Abdominal injury
K7093	ST1133-2LV	Klebsiella quasipneumoniae subsp. similipneumoniae	GCA_014286785.1		KL131	O3/O3a	0	-	-							CTX-M-3		IncFII(pCRY)_1_pCRY, IncN_1	qnrS1, tet(34)	<=2 (S)	16 (R)	>=64 (R)	4 (I)	1 (R)	<=0.5 (S)	<=1 (S)	<=1 (S)	1 (I)	<=4 (S)	<=1 (S)	<=20 (S)	B827259	2009-10-11	Blood	m	Car accident	Surgical ICU
K7095	ST869	Klebsiella pneumoniae	GCA_014286775.1		KL23	O2v2	wzi82	-	-							SHV-2, SHV-27, CTX-M-14, CTX-M-15		IncFIB(K)_1_Kpn3, IncFII_1, IncFII_1_pKP91	qnrS1, dfrA17, dfrA1, sul14, sul1, sul1, tet(34)	<=2 (S)	>=64 (R)	>=64 (R)	16 (R)	1 (R)	<=0.5 (S)	>=16 (R)	<=1 (S)	1 (I)	<=4 (S)	8 (R)	<=20 (S)	914530	2010-02-21	Blood	m	diabetes
K7096	ST716	Klebsiella pneumoniae	GCA_014286735.1		KL110	O2v1	wzi89	-	-							SHV-2, SHV-27		IncFIB(K)_1_Kpn3, IncFIB(pKPHS1)_1_pKPHS1, IncR_1	aac(6')-Ib-cr, qnrS1, sul2, sul2, tet(34)	<=2 (S)	<=1 (S)	>=64 (R)	2 (I)	>=4 (R)	<=0.5 (S)	<=1 (S)	<=1 (S)	4 (R)	>=128 (R)	8 (R)	40 (S)	C207787	2010-03-11	Bile	m	Duodenal mass	Hepatobiliary surgery
K7097	ST405-1LV	Klebsiella pneumoniae	GCA_014286745.1		KL107	O4	wzi525	-	-							CTX-M-13		IncFIA(HI1)_1_HI1, IncHI1A_1, IncHI1B(R27)_1_R27	qnrS1, dfrA14, tet(34)	<=2 (S)	2 (I)	2 (I)	2 (I)	0.5 (I)	<=0.5 (S)	<=1 (S)	<=1 (S)	1 (I)	<=4 (S)	<=1 (S)	<=20 (S)	C347120	2010-05-22	Blood	m	Bile duct stricture	Hepatobiliary surgery
K7099	ST36	Klebsiella pneumoniae	GCA_014286685.1	CG36	KL27	O2v2	wzi27	-	-							SHV-13	armA	IncFIB(Mar)_1_pNDM-Mar, IncHI1B_1_pNDM-MAR	OmpK35-37%, qnrB4, sul1, sul1, tet(34), tet(B), tet(B)	>=64 (R)	>=64 (R)	<=1 (S)	>=64 (R)	0.5 (I)	<=0.5 (S)	>=16 (R)	<=1 (S)	1 (I)	<=4 (S)	>=16 (R)	<=20 (S)	976105	2009-10-29	Throat	m	premature baby	Neonatology
K7100	ST139-3LV	Klebsiella quasipneumoniae subsp. similipneumoniae	GCA_014286675.1		KL31	O3/O3a	wzi277	-	-									IncFIB(K)_1_Kpn3	tet(34)	<=2 (S)	<=1 (S)	<=1 (S)	<=1 (S)	<=0.25 (S)	<=0.5 (S)	<=1 (S)	<=1 (S)	<=0.25 (S)	<=4 (S)	<=1 (S)	<=20 (S)	C313630	2010-06-05	Urine	f		Outpatient
K7101	ST35	Klebsiella pneumoniae	GCA_014286695.1	CG35	KL62	O1v1	wzi323	-	-				ybt 16	ICEKp12		CTX-M-14, CTX-M-55	rmtB	ColRNAI_1, IncFIB(K)_1_Kpn3, IncFII(pHN7A8)_1_pHN7A8, IncFII_1_pKP91, IncN_1, IncR_1	qnrS1, dfrA1, sul1, sul1, tet(34)	>=64 (R)	>=64 (R)	4 (I)	16 (R)	1 (R)	<=0.5 (S)	>=16 (R)	<=1 (S)	1 (I)	<=4 (S)	>=16 (R)	>=320 (R)	B778624	2009-10-06	Blood	m	Obstructive jaundice
K7102	ST48	Klebsiella pneumoniae	GCA_014286635.1	CG48	KL62	O1v1	wzi62	-	-				ybt 9	ICEKp3		CTX-M-3		IncFIB(K)_1_Kpn3, IncFII(pCRY)_1_pCRY, IncFII_1, IncFII_1_pKP91	qnrS1, dfrA12, sul1, sul1, tet(34)	<=2 (S)	16 (R)	2 (I)	<=1 (S)	1 (R)	<=0.5 (S)	<=1 (S)	<=1 (S)	1 (I)	<=4 (S)	<=1 (S)	<=20 (S)	C628544	2010-09-01	Bone marrow	m	Multiple myeloma	Hematology
K7103	ST11	Klebsiella pneumoniae	GCA_014286585.1	CG258	KL22	O3b	wzi385	-	-							CTX-M-27		IncFIB(K)_1_Kpn3, IncFII_1_pKP91, IncR_1	GyrA-83I;ParC-80I, OmpK35-70%, aac(6')-Ib-cr, qnrB4, dfrA27, sul1, sul1, sul3, tet(34)	<=2 (S)	16 (R)	2 (I)	>=64 (R)	>=4 (R)	<=0.5 (S)	>=16 (R)	<=1 (S)	>=8 (R)	8 (S)	>=16 (R)	>=320 (R)	C660977	2010-09-29	Urine	m	tinnitus	Neurology
K7106	ST11	Klebsiella pneumoniae	GCA_014284985.1	CG258	KL141	O4	wzi445	-	-									Col(MGD2)_1, Col(Ye4449)_1, IncFIB(K)_1_Kpn3	GyrA-83I;ParC-80I, OmpK35-40%, tet(34)	<=2 (S)	<=1 (S)	<=1 (S)	<=1 (S)	>=4 (R)	<=0.5 (S)	<=1 (S)	<=1 (S)	>=8 (R)	8 (S)	<=1 (S)	<=20 (S)	C580915	2010-12-23	Urine	m	Urinary tract infection	Outpatient
K7108	ST11	Klebsiella pneumoniae	GCA_014286575.1	CG258	KL105	O2v2	wzi75	-	-				ybt 10	ICEKp4				Col(MGD2)_1, IncR_1	GyrA-83I;ParC-80I, aac(6')-Ib-cr, qnrB4, dfrA12, sul1, sul1, sul2, sul2, tet(34)	<=2 (S)	<=1 (S)	<=1 (S)	8 (R)	>=4 (R)	<=0.5 (S)	>=16 (R)	<=1 (S)	>=8 (R)	32 (R)	>=16 (R)	>=320 (R)	67814	2009-11-10	Sputum	m	Upper respiratory tract infection	Cardiology
K7112	ST147	Klebsiella pneumoniae	GCA_014284795.1	CG147	KL81	OL101	wzi81	-	-						IMP-30			ColRNAI_1, IncN_1	GyrA-83I;ParC-80I, aac(6')-Ib-cr, qnrS1, sul1, sul1, sul2, sul2, sul3, tet(34)	<=2 (S)	<=1 (S)	>=64 (R)	>=64 (R)	>=4 (R)	>=8 (R)	>=16 (R)	<=1 (S)	>=8 (R)	64 (R)	>=16 (R)	40 (S)	66979	2011-03-13	Sputum	m		Neurology ICU
K7119	ST367-2LV	Klebsiella quasipneumoniae subsp. similipneumoniae	GCA_014286555.1		KL1	O3/O3a	wzi233	rmpA_11(ICEKp1)	-			iro 3	ybt 2	ICEKp1		SFO-1	armA	IncFII(p14)_1_p14, IncR_1	aac(6')-Ib-cr, dfrA10, tet(34)	>=64 (R)	>=64 (R)	<=1 (S)	4 (I)	<=0.25 (S)	<=0.5 (S)	>=16 (R)	<=1 (S)	<=0.25 (S)	8 (S)	>=16 (R)	<=20 (S)	C924254	2011-08-05	Sputum	m	Fever	Surgical ICU
K7123	ST534	Klebsiella pneumoniae	GCA_014286535.1		KL107	OL102	0	-	-				ybt unknown					IncFIB(K)_1_Kpn3	tet(34)	<=2 (S)	<=1 (S)	<=1 (S)	<=1 (S)	<=0.25 (S)	<=0.5 (S)	<=1 (S)	<=1 (S)	1 (I)	8 (S)	<=1 (S)	<=20 (S)	D279972	2011-11-14	Bile	m	Acute cholecystitis	Hepatobiliary surgery
K7125	ST86	Klebsiella pneumoniae	GCA_014286485.1	CG86	KL2	O1v1	wzi2	rmpA_2(KpVP-1)	rmpA2_4*-0%	iuc 1		iro 1						IncFIB(K)_1_Kpn3, IncHI1B_1_pNDM-MAR	tet(34)	<=2 (S)	<=1 (S)	<=1 (S)	<=1 (S)	<=0.25 (S)	<=0.5 (S)	<=1 (S)	<=1 (S)	<=0.25 (S)	<=4 (S)	<=1 (S)	<=20 (S)	D373142	2011-12-09	Urine	f	diabetes	Nephrology
K7126	ST14	Klebsiella pneumoniae	GCA_014286455.1	CG14	KL16	O1v1	wzi16	-	-							SHV-2		IncFIA(HI1)_1_HI1, IncFIB(K)_1_Kpn3, IncR_1	aac(6')-Ib-cr, qnrB6, dfrA12, dfrA27, sul1, sul1, tet(34), tet(D)	<=2 (S)	<=1 (S)	<=1 (S)	<=1 (S)	1 (R)	<=0.5 (S)	<=1 (S)	<=1 (S)	1 (I)	<=4 (S)	8 (R)	>=320 (R)	D480701	2012-02-10	Sputum	m	Respiratory infection	Hematology
K7130	ST726	Klebsiella pneumoniae	GCA_014286365.1	CG37	KL122	O2v2	wzi162	-	-								armA	IncFIB(K)_1_Kpn3, IncFIB(Mar)_1_pNDM-Mar, IncHI1B_1_pNDM-MAR	GyrA-83I;ParC-80I, aac(6')-Ib-cr, qnrB4, sul1, sul1, tet(34)	>=64 (R)	>=64 (R)	<=1 (S)	>=64 (R)	>=4 (R)	<=0.5 (S)	>=16 (R)	<=1 (S)	>=8 (R)	8 (S)	>=16 (R)	<=20 (S)	D559156	2012-03-03	Urine	m	Fever	Emergency ward
K7132	ST527-1LV	Klebsiella variicola	GCA_014286295.1		KL1	O3/O3a	0	-	-									IncFIB(K)_1_Kpn3, IncFII(pCRY)_1_pCRY, IncN_1	aac(6')-Ib-cr, qnrS1, dfrA14, tet(34)	16 (I)	<=1 (S)	<=1 (S)	<=1 (S)	2 (R)	<=0.5 (S)	<=1 (S)	<=1 (S)	1 (I)	>=128 (R)	>=16 (R)	<=20 (S)	D513193	2012-02-21	Urine	f	Meningioma	neurosurgery
K7134	ST48	Klebsiella pneumoniae	GCA_014286335.1	CG48	KL62	O1v1	wzi62	-	-				ybt 9	ICEKp3		CTX-M-27		IncFIB(K)_1_Kpn3, IncFII_1_pKP91, IncL/M(pMU407)_1_pMU407	qnrS1, dfrA12, sul1, sul1, tet(34), tet(D)	<=2 (S)	16 (R)	2 (I)	16 (R)	1 (R)	<=0.5 (S)	<=1 (S)	<=1 (S)	1 (I)	>=128 (R)	<=1 (S)	<=20 (S)	D774482	2012-05-11	Blood	m	Anal adenocarcinoma	Surgical ICU
K7136	ST186	Klebsiella pneumoniae	GCA_014286265.1		KL114	O1v2	wzi177	-	-							CTX-M-15		ColRNAI_1, IncFIB(K)_1_Kpn3, IncR_1	qnrS1, dfrA1, sul1, sul1, tet(34)	<=2 (S)	16 (R)	2 (I)	4 (I)	1 (R)	<=0.5 (S)	<=1 (S)	2 (S)	1 (I)	<=4 (S)	<=1 (S)	>=320 (R)	D563522	2012-05-28	Blood	m	Poorly differentiated adenocarcinoma	Gastroenterology
K7141	ST11	Klebsiella pneumoniae	GCA_014286175.1	CG258	KL39	O3b	wzi39	-	-				ybt 13	ICEKp2		SFO-1	armA	ColRNAI_1, IncFIB(K)_1_Kpn3	GyrA-83I;ParC-80I, OmpK35-21%, aac(6')-Ib-cr, dfrA1, sul1, sul1, tet(34)	>=64 (R)	>=64 (R)	2 (I)	4 (I)	>=4 (R)	<=0.5 (S)	>=16 (R)	<=1 (S)	>=8 (R)	8 (S)	>=16 (R)	<=20 (S)	67264	2012-06-26	Catheter	m	Intraperitoneal hemorrhage	Hepatobiliary surgery
K7142	ST1834-2LV	Klebsiella quasipneumoniae subsp. similipneumoniae	GCA_014286125.1		KL101	O3/O3a	wzi231	-	-									ColRNAI_1, IncFIB(K)_1_Kpn3, IncFIB(pKPHS1)_1_pKPHS1, IncFII_1_pKP91	tet(34)	<=2 (S)	<=1 (S)	>=64 (R)	>=64 (R)	<=0.25 (S)	4 (R)	<=1 (S)	2 (S)	<=0.25 (S)	8 (S)	<=1 (S)	<=20 (S)	D778715	2012-07-04	Drainage	m	Hepatic hilum bile duct occupying	Hepatobiliary surgery
K7143	ST23	Klebsiella pneumoniae	GCA_014286065.1	CG23	KL1	O1v2	wzi1	rmpA_2(KpVP-1)	rmpA2_5-54%	iuc 1	clb 2	iro 1	ybt 1	ICEKp10				IncFIB(K)_1_Kpn3, IncHI1B_1_pNDM-MAR	tet(34)	<=2 (S)	<=1 (S)	<=1 (S)	<=1 (S)	<=0.25 (S)	<=0.5 (S)	<=1 (S)	<=1 (S)	<=0.25 (S)	<=4 (S)	<=1 (S)	<=20 (S)	D576697	2012-08-01	Aspirate	m	Hepatic hilar cholangiocarcinoma	Outpatient
K7144	ST37	Klebsiella pneumoniae	GCA_014286145.1	CG37	KL12	OL103	wzi12	-	-						KPC-2			ColRNAI_1, IncFIB(K)_1_Kpn3, IncFII(p14)_1_p14, IncN_1, IncQ1_1	qnrS1, dfrA14, dfrA25, sul1, sul1, tet(34)	<=2 (S)	16 (R)	<=1 (S)	4 (I)	1 (R)	4 (R)	>=16 (R)	4 (I)	1 (I)	>=128 (R)	8 (R)	>=320 (R)	D698104	2012-08-23	Secretion	m	non-Hodgkin's lymphoma	Hematology
K7146	ST107	Klebsiella pneumoniae	GCA_014285865.1		KL10	O1v1	wzi235	-	-	iuc 5		iro 5				CTX-M-3		IncFIB(AP001918)_1, IncFIC(FII)_1, IncN_1, IncQ1_1, IncU_1	aac(6')-Ib-cr, qnrS1, dfrA14, dfrA17, tet(34)	16 (I)	2 (I)	2 (I)	<=1 (S)	1 (R)	<=0.5 (S)	4 (I)	<=1 (S)	1 (I)	<=4 (S)	>=16 (R)	>=320 (R)	D865452	2012-09-18	Urine	f		Outpatient
K7157	ST147	Klebsiella pneumoniae	GCA_014285815.1	CG147	KL81	OL101	wzi81	rmpA_2*(KpVP-1)	rmpA2_6*-47%	iuc 1					OXA-48	CTX-M-14, CTX-M-55		ColRNAI_1, IncFIB(Mar)_1_pNDM-Mar, IncFII_1_pKP91, IncHI1B_1_pNDM-MAR, IncL/M(pOXA-48)_1_pOXA-48, IncX1_1	GyrA-83I;ParC-80I, aac(6')-Ib-cr, dfrA27, sul1, sul1, tet(34), tet(B), tet(B)	>=64 (R)	>=64 (R)	16 (R)	>=64 (R)	>=4 (R)	4 (R)	<=1 (S)	2 (S)	4 (R)	>=128 (R)	8 (R)	>=320 (R)	600579	2014-02-13	Urine	f	lung infection	Respiratory
K7168	ST383	Klebsiella pneumoniae	GCA_014285595.1	CG42	KL30	O1v2	0	-	-						OXA-48	CTX-M-14		ColRNAI_1, IncFII_1_pKP91, IncL/M(pOXA-48)_1_pOXA-48, IncR_1	GyrA-83F;GyrA-87N;ParC-80I, OmpK35-10%, dfrA14, tet(34)	>=64 (R)	16 (R)	2 (I)	4 (I)	>=4 (R)	4 (R)	>=16 (R)	2 (S)	>=8 (R)	>=128 (R)	8 (R)	<=20 (S)	C261345	2015-01-28	Sputum	m	Right lung squamous cell carcinoma	Respiratory ICU
K802	ST11	Klebsiella pneumoniae	GCA_014285365.1	CG258	KL111	O3b	wzi385	-	-							CTX-M-55	rmtB	ColRNAI_1, IncFII(pHN7A8)_1_pHN7A8, IncR_1	GyrA-83I;ParC-80I, OmpK35-37%, qnrS1, tet(34)	>=64 (R)	>=64 (R)	8 (R)	16 (R)	>=4 (R)	<=0.5 (S)	>=16 (R)	<=1 (S)	>=8 (R)	<=4 (S)	>=16 (R)	<=20 (S)	B196763	2016-01-19	Vagina	m	Severe acute pancreatitis	Hepatobiliary surgery
K805	ST273	Klebsiella pneumoniae	GCA_014285355.1	CG147	KL14	OL101	wzi114	-	-				ybt 14	ICEKp5		CTX-M-3		Col(MGD2)_1, Col(Ye4449)_1, IncFIB(K)_1_Kpn3, IncFII_1_pKP91, IncQ1_1	GyrA-83I;ParC-80I, aac(6')-Ib-cr, qnrB20, qnrB52, qnrS1, dfrA27, sul1, sul1, tet(34)	<=2 (S)	>=64 (R)	16 (R)	16 (R)	>=4 (R)	<=0.5 (S)	>=16 (R)	<=1 (S)	>=8 (R)	8 (S)	8 (R)	>=320 (R)	F551318	2016-01-08	Sputum	m	Postoperative	Rehabilitation medicine
K809	ST36	Klebsiella pneumoniae	GCA_014285395.1	CG36	KL27	O2v2	wzi27	-	-							SHV-13, CTX-M-14		ColRNAI_1, IncFIB(K)_1_Kpn3, IncFII_1_pKP91	qnrS1, dfrA1, sul1, sul1, sul2, sul2, tet(34), tet(D)	<=2 (S)	2 (I)	2 (I)	<=1 (S)	<=0.25 (S)	<=0.5 (S)	>=16 (R)	<=1 (S)	1 (I)	<=4 (S)	4 (I)	>=320 (R)	69620	2016-01-11	Urine	f	lung infection	Respiratory
K810	ST873	Klebsiella pneumoniae	GCA_014285275.1		KL52	OL101	wzi50	-	-							SHV-2, SHV-27, CTX-M-15		IncFIB(K)_1_Kpn3, IncFII_1_pKP91	OmpK35-7%, aac(6')-Ib-cr, qnrB1, dfrA14, sul2, sul2, tet(34)	<=2 (S)	>=64 (R)	>=64 (R)	>=64 (R)	1 (R)	4 (R)	>=16 (R)	<=1 (S)	1 (I)			>=320 (R)	Y1746679	2016-01-06	Tissue	f	Liver occupying	Oncology
K811	ST29	Klebsiella pneumoniae	GCA_014285305.1	CG29	KL54	O1v2	wzi115	-	rmpA2_8-60%	iuc 1		iro 1	ybt 9	ICEKp3		CTX-M-14, PER-1		IncA/C2_1, IncFIB(K)_1_Kpn3, IncFII_1	GyrA-83Y, dfrA17, sul1, sul1, sul2, sul2, tet(34)	<=2 (S)	>=64 (R)	>=64 (R)	>=64 (R)	0.5 (I)	<=0.5 (S)	>=16 (R)	<=1 (S)	1 (I)	8 (S)	>=16 (R)	>=320 (R)	Y1793721	2016-02-15	Tissue	m	Obstructive jaundice	Surgical ICU
K812	ST10-2LV	Klebsiella pneumoniae	GCA_014285235.1		KL132	O2v1	wzi462	-	-									IncFIA(HI1)_1_HI1	tet(34)	<=2 (S)	<=1 (S)	<=1 (S)	<=1 (S)	<=0.25 (S)	<=0.5 (S)	<=1 (S)	<=1 (S)	<=0.25 (S)	<=4 (S)	<=1 (S)	<=20 (S)	69218	2016-02-15	Blood	m	Fever; bile duct infection	Emergency Department
K814	ST29	Klebsiella pneumoniae	GCA_014285125.1	CG29	KL30	O1v2	wzi85	-	-									Col(MGD2)_1, ColRNAI_1, IncFIA(HI1)_1_HI1, IncR_1	qnrS1, tet(34)	<=2 (S)	16 (R)	4 (I)	16 (R)	>=4 (R)	<=0.5 (S)	<=1 (S)	<=1 (S)	>=8 (R)	<=4 (S)	<=1 (S)	>=320 (R)	D580986	2016-02-23	Urine	f	Right lung differentiated adenocarcinoma	Oncology
K815	ST23	Klebsiella pneumoniae	GCA_014285195.1	CG23	KL1	O1v2	wzi1	rmpA_2(KpVP-1)	rmpA2_3-47%	iuc 1	clb 2	iro 1	ybt 1	ICEKp10				IncFIB(K)_1_Kpn3, IncHI1B_1_pNDM-MAR	GyrA-83Y, tet(34)	<=2 (S)	<=1 (S)	<=1 (S)	<=1 (S)	>=4 (R)	<=0.5 (S)	<=1 (S)	<=1 (S)	>=8 (R)	8 (S)	<=1 (S)	<=20 (S)	B795620	2016-02-25	Sputum	m	Primary liver cancer	Ultrasound intervention
K816	ST534	Klebsiella pneumoniae	GCA_014285165.1		KL107	OL102	0	-	-									IncFIA(HI1)_1_HI1, IncFIB(K)_1_Kpn3	qnrS1, dfrA14, sul2, sul2, tet(34), tet(D)	<=2 (S)	<=1 (S)	<=1 (S)	<=1 (S)	1 (R)	<=0.5 (S)	>=16 (R)	<=1 (S)	1 (I)	<=4 (S)	8 (R)	>=320 (R)	707492	2016-02-23	Blood	f	Pancreatic cancer liver metastasis	Oncology
K817	ST723	Klebsiella pneumoniae	GCA_014285155.1		KL63	O1v2	0	-	-							CTX-M-14		ColRNAI_1, IncFIB(K)_1_Kpn3, IncFII_1_pKP91	qnrS1, dfrA1, sul1, sul1, sul2, sul2, tet(34), tet(D)	<=2 (S)	<=1 (S)	<=1 (S)	<=1 (S)	1 (R)	<=0.5 (S)	<=1 (S)	<=1 (S)	1 (I)	<=4 (S)	<=1 (S)	>=320 (R)	202335	2016-03-02	Sputum	f	lung infection	Respiratory
K818	ST14	Klebsiella pneumoniae	GCA_014285115.1	CG14	KL2	O1v1	wzi2	-	-									IncFIA(HI1)_1_HI1, IncFIB(K)_1_Kpn3, IncFII_1_pKP91	qnrB4, sul1, sul1, tet(34)	<=2 (S)	<=1 (S)	<=1 (S)	4 (I)	<=0.25 (S)	<=0.5 (S)	<=1 (S)	<=1 (S)	1 (I)	<=4 (S)	<=1 (S)	<=20 (S)	D632121	2016-03-04	Sputum	f	Coronary heart disease	Surgical ICU
K821	ST14	Klebsiella pneumoniae	GCA_014285075.1	CG14	KL2	O1v1	wzi2	-	-									IncFIA(HI1)_1_HI1, IncFIB(K)_1_Kpn3, IncFII_1_pKP91	qnrB4, sul1, sul1, tet(34)	<=2 (S)	<=1 (S)	<=1 (S)	16 (R)	0.5 (I)	<=0.5 (S)	<=1 (S)	<=1 (S)	1 (I)	<=4 (S)	<=1 (S)	<=20 (S)	B915412	2016-03-07	Vagina	f	Obstructive jaundice	Hepatobiliary surgery
K822	ST14	Klebsiella pneumoniae	GCA_014285015.1	CG14	KL2	O1v1	wzi2	-	-									IncFIB(K)_1_Kpn3, IncFII_1_pKP91	qnrB4, tet(34)	<=2 (S)	>=64 (R)	<=1 (S)	>=64 (R)	<=0.25 (S)	<=0.5 (S)	<=1 (S)	<=1 (S)	1 (I)	>=128 (R)	<=1 (S)	<=20 (S)	Y1818108	2016-03-09	Placenta	f	Uterine leiomyosarcoma	Gynecology
K823	ST14	Klebsiella pneumoniae	GCA_014285065.1	CG14	KL2	O1v1	wzi2	-	-							CTX-M-14		IncFIA(HI1)_1_HI1, IncFIB(K)_1_Kpn3, IncFII_1_pKP91, IncI1_1_Alpha	qnrB4, sul1, sul1, tet(34)	<=2 (S)	2 (I)	2 (I)	8 (R)	0.5 (I)	<=0.5 (S)	<=1 (S)	<=1 (S)	1 (I)	<=4 (S)	<=1 (S)	<=20 (S)	Y1869585	2016-03-13	Tissue	f	Rectal cancer	Surgical ICU
K824	ST1023-1LV	Klebsiella variicola	GCA_014285035.1		KL107	OL101	0	-	-							CTX-M-24		Col(MGD2)_1, ColRNAI_1, IncFIB(K)_1_Kpn3, IncFII_1_pKP91	qnrB4, dfrA12, sul1, sul1, sul2, sul2, tet(34)	<=2 (S)	16 (R)	2 (I)	4 (I)	<=0.25 (S)	<=0.5 (S)	>=16 (R)	<=1 (S)	1 (I)	<=4 (S)	4 (I)	>=320 (R)	B266657	2016-03-17	Tissue	m	Postoperative
K825	ST14	Klebsiella pneumoniae	GCA_014285905.1	CG14	KL2	O1v1	wzi2	-	-									IncFIA(HI1)_1_HI1, IncFIB(K)_1_Kpn3, IncFII_1_pKP91	qnrB4, sul1, sul1, tet(34)	<=2 (S)	32 (R)	<=1 (S)	>=64 (R)	1 (R)	<=0.5 (S)	<=1 (S)	<=1 (S)	1 (I)	>=128 (R)	<=1 (S)	<=20 (S)	Y1919128	2016-04-08	Aspirate	m	Sigmoid colon cancer	General Surgery
K826	ST70	Klebsiella pneumoniae	GCA_014287285.1		KL136	O1v2	wzi123	-	-									IncFIB(K)_1_Kpn3, IncFIB(Mar)_1_pNDM-Mar, IncFII_1_pKP91, IncHI1B_1_pNDM-MAR, IncR_1	qnrB4, dfrA27, sul1, sul1, sul2, sul2, tet(34), tet(D)	<=2 (S)	<=1 (S)	<=1 (S)	2 (I)	<=0.25 (S)	<=0.5 (S)	4 (I)	<=1 (S)	1 (I)	<=4 (S)	<=1 (S)	>=320 (R)	F998430	2016-03-24	Sputum	m	Granulomatous polyangiitis	Rheumatology
K827	ST26-2LV	Klebsiella pneumoniae	GCA_014285935.1		KL15	O4	wzi50	-	-							CTX-M-15		Col156_1, IncFIA_1, IncFIB(AP001918)_1, IncFII(pRSB107)_1_pRSB107	aac(6')-Ib-cr, dfrA17, sul1, sul1, sul2, sul2, tet(34)	4 (S)	16 (R)	2 (I)	4 (I)	<=0.25 (S)	<=0.5 (S)	>=16 (R)	<=1 (S)	<=0.25 (S)	8 (S)	>=16 (R)	>=320 (R)	F917432	2016-03-23	Abscess	f	Ileocecal cancer	General Surgery
K828	ST11	Klebsiella pneumoniae	GCA_014284895.1	CG258	KL110	O2v1	0	-	-				ybt unknown					IncFIB(K)_1_Kpn3, IncFII_1_pKP91	tet(34)	<=2 (S)	<=1 (S)	<=1 (S)	<=1 (S)	1 (R)	<=0.5 (S)	>=16 (R)	<=1 (S)	1 (I)	<=4 (S)	4 (I)	>=320 (R)	F479633	2016-03-30	Tracheal	f	1/0 intrauterine pregnancy	Gynecology
K829	ST14	Klebsiella pneumoniae	GCA_014284955.1	CG14	KL2	O1v1	wzi2	-	-									IncFIA(HI1)_1_HI1, IncFIB(K)_1_Kpn3, IncFII_1_pKP91	qnrB4, sul1, sul1, tet(34)	<=2 (S)	>=64 (R)	<=1 (S)	>=64 (R)	1 (R)	4 (R)	<=1 (S)	<=1 (S)	1 (I)	64 (R)	<=1 (S)	<=20 (S)	F917666	2016-04-05	Blood	m	Obstructive jaundice	Hepatobiliary surgery
K830	ST11	Klebsiella pneumoniae	GCA_014283545.1	CG258	KL105	O2v2	wzi75	-	-				ybt 10	ICEKp4				ColRNAI_1, IncR_1	GyrA-83I;ParC-80I, aac(6')-Ib-cr, qnrB4, dfrA12, sul1, sul1, sul2, sul2, tet(34)	8 (S)	2 (I)	<=1 (S)	16 (R)	>=4 (R)	1 (R)	>=16 (R)	<=1 (S)	>=8 (R)	8 (S)	>=16 (R)	>=320 (R)	Y1954241	2016-04-28	Secretion	m	Oropharyngeal mass	Rheumatology
K833	ST15	Klebsiella pneumoniae	GCA_014283015.1	CG15	KL24	O1v1	wzi24	-	-							CTX-M-3		ColRNAI_1, IncFIB(K)_1_Kpn3, IncFII_1_pKP91	GyrA-83F;GyrA-87A;ParC-80I, aac(6')-Ib-cr, qnrB20, qnrS1, dfrA12, dfrA27, sul1, sul1, sul2, sul2, tet(34)	<=2 (S)	16 (R)	>=64 (R)	4 (I)	>=4 (R)	<=0.5 (S)	<=1 (S)	<=1 (S)	>=8 (R)	8 (S)	8 (R)	>=320 (R)	F995193	2016-04-18	Urine	m	Spinal cord disease	Neurology
K835	ST200-2LV	Klebsiella pneumoniae	GCA_014282895.1		KL11	O3b	wzi238	-	-									IncFIB(K)_1_Kpn3, IncHI1B_1_pNDM-MAR, IncQ2_1	OmpK36-47%, tet(34)	<=2 (S)	<=1 (S)	<=1 (S)	<=1 (S)	<=0.25 (S)	<=0.5 (S)	<=1 (S)	<=1 (S)	<=0.25 (S)	<=4 (S)	<=1 (S)	<=20 (S)	612502	2016-04-21	Aspirate	m	muscle fasciitis	Hepatobiliary surgery
K836	ST219	Klebsiella pneumoniae	GCA_014282805.1		KL114	O1v1	wzi177	-	-				ybt 13	ICEKp2		CTX-M-15		IncFIB(K)_1_Kpn3, IncR_1	qnrS1, dfrA12, sul1, sul1, sul2, sul2, tet(34)	<=2 (S)	>=64 (R)	4 (I)	16 (R)	0.5 (I)	<=0.5 (S)	<=1 (S)	<=1 (S)	1 (I)	<=4 (S)	<=1 (S)	>=320 (R)	F998673	2016-04-26	Sputum	m	fracture	Rehabilitation medicine
K837	ST309	Klebsiella pneumoniae	GCA_014283045.1	CG37	KL42	O4	wzi42	-	-							CTX-M-15		IncFIB(K)_1_Kpn3, IncFII_1_pKP91	dfrA25, sul1, sul1, tet(34)	<=2 (S)	32 (R)	>=64 (R)	16 (R)	<=0.25 (S)	<=0.5 (S)	<=1 (S)	<=1 (S)	<=0.25 (S)	<=4 (S)	<=1 (S)	>=320 (R)	Y1994547	2016-04-26	Blood	m		Emergency Department
K838	ST133	Klebsiella pneumoniae	GCA_014282835.1	CG133	KL116	O1v1	wzi180	-	-		clb 3		ybt 17	ICEKp10		CTX-M-3		ColRNAI_1, IncFIB(K)_1_Kpn3, IncFII(pCRY)_1_pCRY, IncFII_1_pKP91	qnrS1, tet(34)	<=2 (S)	16 (R)	8 (R)	4 (I)	2 (R)	<=0.5 (S)	<=1 (S)	<=1 (S)	1 (I)	8 (S)	<=1 (S)	<=20 (S)	C774817	2016-04-29	Blood	m	Chronic renal insufficiency	Nephrology
K839	ST1294-3LV	Klebsiella pneumoniae	GCA_014282785.1		KL13	OL104	wzi39	-	-				ybt 9	ICEKp3		CTX-M-3		IncFIB(Mar)_1_pNDM-Mar, IncHI1B_1_pNDM-MAR	aac(6')-Ib-cr, qnrS1, dfrA17, sul1, sul1, tet(34), tet(D)	8 (S)	<=1 (S)	<=1 (S)	<=1 (S)	2 (R)	<=0.5 (S)	>=16 (R)	<=1 (S)	1 (I)	<=4 (S)	>=16 (R)	>=320 (R)	445496	2016-04-26	Sputum	m	Multiple system atrophy	Gastroenterology
K840	ST14	Klebsiella pneumoniae	GCA_014282445.1	CG14	KL2	O1v1	wzi2	-	-									IncFIA(HI1)_1_HI1, IncFIB(K)_1_Kpn3, IncFIB(pKPHS1)_1_pKPHS1, IncFII_1_pKP91	qnrB4, sul1, sul1, tet(34)	<=2 (S)	2 (I)	<=1 (S)	>=64 (R)	<=0.25 (S)	2 (R)	<=1 (S)	<=1 (S)	1 (I)	8 (S)	<=1 (S)	<=20 (S)	Y1962872	2016-05-04	Abdominal fluid	m	Hepatic hilar cholangiocarcinoma	Hepatobiliary surgery
K843	ST14	Klebsiella pneumoniae	GCA_014283585.1	CG14	KL2	O1v1	wzi2	-	-									IncFIA(HI1)_1_HI1, IncFIB(K)_1_Kpn3, IncFII_1_pKP91	qnrB4, sul1, sul1, tet(34)	<=2 (S)	<=1 (S)	<=1 (S)	8 (R)	<=0.25 (S)	<=0.5 (S)	<=1 (S)	<=1 (S)	1 (I)	<=4 (S)	<=1 (S)	<=20 (S)	B647108	2016-05-25	Vagina	m	Fever	Hepatobiliary surgery
K847	ST37	Klebsiella pneumoniae	GCA_014283595.1	CG37	KL12	OL103	wzi12	-	-							CTX-M-14	armA	Col(MGD2)_1, IncFIA(HI1)_1_HI1, IncFIB(K)_1_Kpn3, IncR_1	GyrA-83I;ParC-80I, OmpK35-36%, aac(6')-Ib-cr, qnrB4, dfrA27, sul1, sul1, sul2, sul2, tet(34)	>=64 (R)	16 (R)	2 (I)	16 (R)	>=4 (R)	<=0.5 (S)	>=16 (R)	<=1 (S)	>=8 (R)	8 (S)	>=16 (R)	>=320 (R)	Y2104723	2016-06-18	Vagina	m	Obstructive jaundice	Hepatobiliary surgery
K848	ST35	Klebsiella pneumoniae	GCA_014283885.1	CG35	KL22	O1v1	wzi37	-	-							CTX-M-3		ColRNAI_1, IncFII_1, IncFII_1_pKP91	OmpK35-48%, qnrS1, sul3, tet(34)	<=2 (S)	>=64 (R)	>=64 (R)	32 (R)	>=4 (R)	<=0.5 (S)	>=16 (R)	<=1 (S)	2 (R)	<=4 (S)	8 (R)	80 (I)	Y2084756	2016-06-20	Vagina	m	Hepatic bile duct stricture	Hepatobiliary surgery
K849	ST307	Klebsiella pneumoniae	GCA_014283865.1	CG307	KL102	O2v2	wzi173	-	-							CTX-M-15		ColRNAI_1, IncFIB(K)_1_Kpn3, IncFII_1_pKP91	GyrA-83I;ParC-80I, aac(6')-Ib-cr, qnrB1, dfrA14, sul2, sul2, tet(34)	<=2 (S)	>=64 (R)	>=64 (R)	>=64 (R)	>=4 (R)	0.5 (S)	>=16 (R)	<=1 (S)	>=8 (R)	64 (R)	>=16 (R)	>=320 (R)	F404147	2016-06-23	Sputum	m	Intracerebral hematoma	Surgical ICU
K850	ST23	Klebsiella pneumoniae	GCA_014283845.1	CG23	KL1	O1v2	wzi1	rmpA_2(KpVP-1)	rmpA2_5-54%	iuc 1	clb 2	iro 1	ybt 1	ICEKp10				IncFIB(K)_1_Kpn3, IncFII_1, IncHI1B_1_pNDM-MAR	tet(34)	<=2 (S)	<=1 (S)	<=1 (S)	<=1 (S)	<=0.25 (S)	<=0.5 (S)	>=16 (R)	<=1 (S)	<=0.25 (S)	<=4 (S)	8 (R)	<=20 (S)	600092	2016-06-23	Sputum	m	Weak limbs	Rehabilitation medicine
K851	ST37	Klebsiella pneumoniae	GCA_014283765.1	CG37	KL118	OL101	0	-	-							CTX-M-14		IncFIB(K)_1_Kpn3, IncFII_1_pKP91	qnrS1, dfrA1, sul1, sul1, tet(34)	<=2 (S)	<=1 (S)	2 (I)	<=1 (S)	1 (R)	<=0.5 (S)	<=1 (S)	<=1 (S)	1 (I)	<=4 (S)	<=1 (S)	<=20 (S)	D422565	2016-06-30	Sputum	m	Type A aortic dissection	Thoracic surgery
K853	ST1224	Klebsiella quasipneumoniae subsp. similipneumoniae	GCA_014283745.1		KL60	O5	wzi60	-	-									IncFIB(K)_1_Kpn3, IncHI1B_1_pNDM-MAR	qnrB4, dfrA27, sul1, sul1, tet(34)	<=2 (S)	32 (R)	4 (I)	2 (I)	1 (R)	<=0.5 (S)	>=16 (R)	<=1 (S)	2 (R)	<=4 (S)	8 (R)	<=20 (S)	607602	2016-07-04	Sputum	m	Intracranial infection	Neurology ICU
K855	ST29	Klebsiella pneumoniae	GCA_014283645.1	CG29	KL54	O1v2	wzi115	rmpA_4-47%(KpVP-1)	rmpA2_8-60%	iuc 1		iro 1	ybt 9	ICEKp3		CTX-M-3, CTX-M-14, PER-1	armA	IncA/C2_1, IncFIB(K)_1_Kpn3, IncFII_1, IncL/M_1	GyrA-83Y, dfrA12, dfrA17, sul1, sul1, sul2, sul2, tet(34)	>=64 (R)	32 (R)	32 (R)	>=64 (R)	1 (R)	<=0.5 (S)	>=16 (R)	<=1 (S)	1 (I)	8 (S)	>=16 (R)	>=320 (R)	Y2115200	2016-07-05	Tissue	m	Congenital intrahepatic bile duct dilatation	Oncology
K856	ST488-1LV	Klebsiella quasipneumoniae subsp. similipneumoniae	GCA_014283805.1		KL17	OL102	0	-	-							CTX-M-15		Col(MGD2)_1, IncFIB(K)_1_Kpn3, IncFIB(pKPHS1)_1_pKPHS1, IncFII(pKPX1), IncFII_1_pKP91	qnrB4, dfrA25, sul1, sul1, tet(34)	<=2 (S)	16 (R)	2 (I)	>=64 (R)	<=0.25 (S)	<=0.5 (S)	<=1 (S)	<=1 (S)	1 (I)	<=4 (S)	<=1 (S)	>=320 (R)	Y2100446	2016-07-09	Sputum	m	Gallstone	Other surgery
K857	ST20	Klebsiella pneumoniae	GCA_014283815.1	CG17/20	KL102	O2v2	wzi173	-	-									IncFIA(HI1)_1_HI1, IncR_1	aac(6')-Ib-cr, qnrB6, dfrA27, sul1, sul1, sul2, sul2, tet(34), tet(A), tet(A), tet(D)	<=2 (S)	<=1 (S)	<=1 (S)	<=1 (S)	1 (R)	<=0.5 (S)	>=16 (R)	<=1 (S)	1 (I)	<=4 (S)	8 (R)	>=320 (R)	847935	2016-07-29	Tissue	m	Gallbladder tumor	Hepatobiliary surgery
K858	ST1429	Klebsiella pneumoniae	GCA_014283755.1		KL119	O4	wzi216	-	-							CTX-M-3		IncFIB(K)_1_Kpn3, IncFII_1_pKP91, IncQ1_1	aac(6')-Ib-cr, qnrB52, qnrS1, dfrA27, sul1, sul1, tet(34)	<=2 (S)	8 (R)	2 (I)	2 (I)	>=4 (R)	<=0.5 (S)	>=16 (R)	<=1 (S)	4 (R)	<=4 (S)	4 (I)	>=320 (R)	B130596	2016-07-16	Tissue	m	Acute pancreatitis	Hepatobiliary surgery
K859	ST37	Klebsiella pneumoniae	GCA_014283655.1	CG37	KL15	O4	wzi50	-	-							CTX-M-14		ColRNAI_1, IncFIB(K)_1_Kpn3, IncFII_1_pKP91	qnrS1, dfrA1, sul1, sul1, sul2, sul2, tet(34), tet(D)	<=2 (S)	<=1 (S)	<=1 (S)	<=1 (S)	0.5 (I)	<=0.5 (S)	>=16 (R)	<=1 (S)	1 (I)	<=4 (S)	8 (R)	>=320 (R)	G042869	2016-07-19	Urine	m	Bladder tumor	Urology
K860	ST11	Klebsiella pneumoniae	GCA_014283665.1	CG258	KL25	O5	wzi141	-	-									Col(MG828)_1, ColRNAI_1, IncFII_1_pKP91, IncQ1_1, IncR_1	GyrA-83I;ParC-80I, OmpK35-39%, aac(6')-Ib-cr, qnrB52, dfrA27, sul1, sul1, tet(34)	<=2 (S)	<=1 (S)	<=1 (S)	<=1 (S)	>=4 (R)	<=0.5 (S)	>=16 (R)	<=1 (S)	>=8 (R)	<=4 (S)	8 (R)	>=320 (R)	A295252	2016-07-23	Urine	m	Cervical spinal stenosis	orthopedics
K862	ST23	Klebsiella pneumoniae	GCA_014283685.1	CG23	KL1	O1v2	wzi1	rmpA_2(KpVP-1)	rmpA2_6-60%	iuc 1	clb 2	iro 1	ybt 1	ICEKp10	IMP-4			IncFIB(K)_1_Kpn3, IncHI1B_1_pNDM-MAR, IncN_1	qnrS1, tet(34)	<=2 (S)	<=1 (S)	8 (R)	>=64 (R)	1 (R)	>=8 (R)	<=1 (S)	8 (R)	1 (I)	16 (I)	<=1 (S)	<=20 (S)	Y2062313	2016-07-20	Vagina	m	Lower bile duct	Hepatobiliary surgery
K864	ST15	Klebsiella pneumoniae	GCA_014283675.1	CG15	KL107	O1v2	wzi178	-	-							CTX-M-15		ColpVC_1, IncFIA(HI1)_1_HI1, IncFIB(K)_1_Kpn3, IncFII_1_pKP91	GyrA-83F;GyrA-87A;ParC-80I, OmpK35-21%, aac(6')-Ib-cr, qnrB52, dfrA12, dfrA27, sul1, sul1, tet(34), tet(D)	<=2 (S)	>=64 (R)	2 (I)	16 (R)	>=4 (R)	<=0.5 (S)	<=1 (S)	<=1 (S)	>=8 (R)	<=4 (S)	8 (R)	>=320 (R)	F900401	2016-08-15	Urine	m	Acute myeloid leukemia
K866	ST727	Klebsiella pneumoniae	GCA_014282665.1	CG37	KL23	O2v2	wzi83	-	-									IncFIA(HI1)_1_HI1, IncFIB(K)_1_Kpn3, IncN_1	qnrS1, dfrA14, sul3, tet(34), tet(A), tet(A)	<=2 (S)	>=64 (R)	>=64 (R)	16 (R)	<=0.25 (S)	<=0.5 (S)	>=16 (R)	<=1 (S)	0.5 (S)	8 (S)	8 (R)	>=320 (R)	Y1719941	2016-08-05	Blood	m	Primary liver cancer	Emergency Department
K870	ST11	Klebsiella pneumoniae	GCA_014282625.1	CG258	KL39	O3b	wzi39	-	-							CTX-M-27		IncFIA(HI1)_1_HI1, IncFIB(K)_1_Kpn3	GyrA-83I;ParC-80I, OmpK35-21%, aac(6')-Ib-cr, qnrB52, dfrA12, dfrA27, sul1, sul1, tet(34), tet(D)	<=2 (S)	32 (R)	2 (I)	16 (R)	>=4 (R)	<=0.5 (S)	<=1 (S)	<=1 (S)	>=8 (R)	8 (S)	8 (R)	>=320 (R)	F978827	2016-08-10	Abdominal fluid	m	bile duct occupying	Emergency Department
K871	ST280	Klebsiella pneumoniae	GCA_014282605.1		KL23	O2v2	wzi82	-	-				ybt 14	ICEKp5		SHV-2, SHV-27, CTX-M-14		ColRNAI_1, IncFIB(K)_1_Kpn3, IncFII_1_pKP91	qnrS1, dfrA1, sul1, sul1, tet(34)	<=2 (S)	<=1 (S)	<=1 (S)	<=1 (S)	1 (R)	<=0.5 (S)	<=1 (S)	<=1 (S)	1 (I)	<=4 (S)	<=1 (S)	<=20 (S)	Y2135148	2016-08-12	Tissue	f	Obstructive jaundice	Hepatobiliary surgery
K873	ST212-2LV	Klebsiella pneumoniae	GCA_014282565.1		KL22	O3b	wzi538	-	-							CTX-M-3		ColRNAI_1, IncFII_1_pKP91, IncQ1_1, IncR_1	aac(6')-Ib-cr, qnrB52, qnrS1, dfrA27, sul1, sul1, tet(34)	<=2 (S)	2 (I)	2 (I)	<=1 (S)	2 (R)	<=0.5 (S)	>=16 (R)	<=1 (S)	1 (I)	<=4 (S)	8 (R)	>=320 (R)	Y2155350	2016-08-09	Tissue	f	Hepatic hilar bile duct occupying	Oncology
K877	ST307	Klebsiella pneumoniae	GCA_014282615.1	CG307	KL102	O2v2	wzi173	-	-							CTX-M-15		ColRNAI_1, IncFIB(K)_1_Kpn3	GyrA-83I;ParC-80I, aac(6')-Ib-cr, qnrB1, dfrA14, sul2, sul2, tet(34)	16 (I)	>=64 (R)	>=64 (R)	>=64 (R)	>=4 (R)	<=0.5 (S)	>=16 (R)	<=1 (S)	>=8 (R)	64 (R)	>=16 (R)	>=320 (R)	A292008	2016-08-22	Genital, female	m	Aortic stenosis	Surgical ICU
K878	ST490	Klebsiella pneumoniae	GCA_014282585.1	CG490	KL3	O1v2	wzi59	-	-							CTX-M-3		IncFII_1_pKP91, IncQ1_1	aac(6')-Ib-cr, qnrB52, qnrS1, dfrA27, sul1, sul1, tet(34)	<=2 (S)	2 (I)	2 (I)	<=1 (S)	2 (R)	<=0.5 (S)	>=16 (R)	<=1 (S)	1 (I)	<=4 (S)	8 (R)	>=320 (R)	G032487	2016-08-22	Sputum	m	hard to swallow	Neurology ICU
K880	ST15	Klebsiella pneumoniae	GCA_014282545.1	CG15	KL48	O1v1	0	-	-								armA	ColRNAI_1, ColpVC_1, IncFIB(K)_1_Kpn3, IncFIB(Mar)_1_pNDM-Mar, IncFIB(pKPHS1)_1_pKPHS1, IncHI1B_1_pNDM-MAR, IncR_1	GyrA-83F;GyrA-87A;ParC-80I, OmpK35-28%, aac(6')-Ib-cr, qnrB4, dfrA12, sul1, sul1, sul2, sul2, tet(34)	>=64 (R)	>=64 (R)	<=1 (S)	>=64 (R)	>=4 (R)	<=0.5 (S)	>=16 (R)	<=1 (S)	>=8 (R)	8 (S)	>=16 (R)	>=320 (R)	Y2259863	2016-08-26	Secretion	m	Fever	Emergency Department
K881	ST65	Klebsiella pneumoniae	GCA_014282505.1	CG65	KL2	O1v2	wzi72	rmpA_2(KpVP-1)	rmpA2_6*-47%	iuc 1	clb 3	iro 1	ybt 17	ICEKp10				IncFIB(K)_1_Kpn3, IncHI1B_1_pNDM-MAR	tet(34)	<=2 (S)	<=1 (S)	<=1 (S)	<=1 (S)	0.5 (I)	<=0.5 (S)	<=1 (S)	<=1 (S)	1 (I)	<=4 (S)	<=1 (S)	<=20 (S)	469386	2016-08-26	Sputum	m		Outpatient
K882	ST11	Klebsiella pneumoniae	GCA_014282495.1	CG258	KL47	OL101	wzi209	-	-				ybt 9	ICEKp3	KPC-2			ColRNAI_1, IncFII(pHN7A8)_1_pHN7A8	GyrA-83I;GyrA-87G;ParC-80I, OmpK35-17%;OmpK36GD, sul1, sul1, tet(34)	<=2 (S)	>=64 (R)	32 (R)	>=64 (R)	>=4 (R)	>=8 (R)	<=1 (S)	>=16 (R)	>=8 (R)	>=128 (R)	<=1 (S)	<=20 (S)	Y1564927	2016-08-24	Blood	f	Hepatic hilar cholangiocarcinoma	Oncology
K883	ST37	Klebsiella pneumoniae	GCA_014282485.1	CG37	KL118	OL101	0	-	-							CTX-M-14		IncFIB(K)_1_Kpn3, IncFII_1_pKP91	qnrS1, dfrA1, sul1, sul1, tet(34)	<=2 (S)	2 (I)	2 (I)	<=1 (S)	0.5 (I)	<=0.5 (S)	<=1 (S)	<=1 (S)	1 (I)	<=4 (S)	<=1 (S)	<=20 (S)	Y2209389	2016-08-23	Vagina	f	Low biliary obstruction	Hepatobiliary surgery
K884	ST716	Klebsiella pneumoniae	GCA_014283125.1		KL110	O2v1	wzi89	-	-							SHV-2, SHV-27, CTX-M-3		IncFIB(K)_1_Kpn3, IncFII_1_pKP91	aac(6')-Ib-cr, qnrS1, dfrA14, dfrA27, sul1, sul1, sul2, sul2, tet(34)	<=2 (S)	16 (R)	32 (R)	16 (R)	2 (R)	<=0.5 (S)	<=1 (S)	<=1 (S)	1 (I)	<=4 (S)	8 (R)	>=320 (R)	753814	2016-09-12	Sputum	m	intestinal obstruction	Emergency ward
K892	ST11	Klebsiella pneumoniae	GCA_014283505.1	CG258	KL15	O4	wzi50	-	-							CTX-M-55		ColRNAI_1, IncFIB(K)_1_Kpn3, IncFIB(Mar)_1_pNDM-Mar, IncFII_1_pKP91, IncHI1B_1_pNDM-MAR, IncR_1	GyrA-83I;ParC-80I, OmpK35-20%, aac(6')-Ib-cr, qnrB4, dfrA12, sul1, sul1, tet(34)	<=2 (S)	16 (R)	2 (I)	16 (R)	>=4 (R)	1 (R)	<=1 (S)	<=1 (S)	>=8 (R)	64 (R)	8 (R)	>=320 (R)	Y2269743	2016-09-14	Sputum	f	Pulmonary embolism	Emergency ward
K893	ST307	Klebsiella pneumoniae	GCA_014283245.1	CG307	KL102	O2v2	wzi173	-	-							CTX-M-15		IncFIB(K)_1_Kpn3	GyrA-83I;ParC-80I, aac(6')-Ib-cr, dfrA14, sul2, sul2, tet(34)	<=2 (S)	16 (R)	2 (I)	8 (R)	>=4 (R)	<=0.5 (S)	>=16 (R)	<=1 (S)	>=8 (R)	8 (S)	>=16 (R)	>=320 (R)	775840	2016-09-18	Sputum	m	Low differentiation squamous cell carcinoma of the left lower lobe	Oncology
K894	ST1661	Klebsiella pneumoniae	GCA_014283415.1	CG17	KL30	O1v2	wzi274	-	-									IncFIB(K)_1_Kpn3, IncFII_1_pKP91	tet(34)	<=2 (S)	16 (R)	<=1 (S)	4 (I)	0.5 (I)	<=0.5 (S)	<=1 (S)	<=1 (S)	0.5 (S)	<=4 (S)	<=1 (S)	>=320 (R)	Y2158312	2016-09-17	Blood	m	Acute myeloid leukemia M2	Hematology
K895	ST15	Klebsiella pneumoniae	GCA_014283345.1	CG15	KL107	O1v2	wzi178	-	-								armA, rmtB	IncFIA(HI1)_1_HI1, IncFIB(K)_1_Kpn3, IncR_1	GyrA-83F;GyrA-87A;ParC-80I, OmpK35-21%, aac(6')-Ib-cr, qnrB52, dfrA12, dfrA27, sul1, sul1, tet(34)	>=64 (R)	>=64 (R)	2 (I)	>=64 (R)	>=4 (R)	<=0.5 (S)	>=16 (R)	<=1 (S)	>=8 (R)	<=4 (S)	>=16 (R)	>=320 (R)	G038566	2016-09-18	Aspirate	f		Emergency Department
K896	ST494-1LV	Klebsiella pneumoniae	GCA_014282455.1		KL7	O2v2	wzi7	-	-							CTX-M-3		ColRNAI_1, IncFII_1_pKP91, IncQ1_1	aac(6')-Ib-cr, qnrS1, dfrA27, sul1, sul1, tet(34)	<=2 (S)	>=64 (R)	>=64 (R)	16 (R)	2 (R)	<=0.5 (S)	>=16 (R)	<=1 (S)	1 (I)	8 (S)	8 (R)	>=320 (R)	58643	2016-09-22	Sputum	m	Heart dysfunction	Cardiology
K897	ST1380-1LV	Klebsiella pneumoniae	GCA_014282995.1		KL109	O2v2	0	-	-									IncFIA(HI1)_1_HI1, IncR_1	aac(6')-Ib-cr, qnrB6, dfrA27, sul1, sul1, sul2, sul2, tet(34), tet(D)	<=2 (S)	16 (R)	2 (I)	16 (R)	>=4 (R)	<=0.5 (S)	>=16 (R)	<=1 (S)	>=8 (R)	64 (R)	8 (R)	>=320 (R)	Y1042282	2016-09-22	Vagina	m	Bile duct stones	Hepatobiliary surgery
K898	ST367	Klebsiella quasipneumoniae subsp. similipneumoniae	GCA_014282985.1		KL1	O3/O3a	wzi233	rmpA_2(KpVP-1)	rmpA2_5-54%	iuc 1		iro 1				CTX-M-15		IncFIB(K)_1_Kpn3, IncFII_1_pKP91	tet(34)	<=2 (S)	32 (R)	4 (I)	16 (R)	<=0.25 (S)	<=0.5 (S)	<=1 (S)	<=1 (S)	<=0.25 (S)	<=4 (S)	<=1 (S)	<=20 (S)	G078483	2016-10-11	Blood	m	Septicemia	Emergency Department
K901	ST307	Klebsiella pneumoniae	GCA_014282915.1	CG307	KL102	O2v2	wzi173	-	-							CTX-M-14		IncFIB(K)_1_Kpn3, IncHI1B_1_pNDM-MAR	qnrB4, dfrA12, sul1, sul1, tet(34), tet(D)	<=2 (S)	2 (I)	2 (I)	4 (I)	<=0.25 (S)	<=0.5 (S)	<=1 (S)	<=1 (S)	1 (I)	<=4 (S)	<=1 (S)	>=320 (R)	F923048	2016-09-30	Sputum	f	Rheumatoid arthritis
K902	ST15	Klebsiella pneumoniae	GCA_014282945.1	CG15	KL107	O1v2	wzi178	-	-							CTX-M-3	armA	IncFIA(HI1)_1_HI1, IncFIB(K)_1_Kpn3, IncFII_1_pKP91, IncL/M_1, IncR_1	GyrA-83F;GyrA-87A;ParC-80I, OmpK35-21%, aac(6')-Ib-cr, qnrB52, dfrA12, dfrA27, sul1, sul1, tet(34)	>=64 (R)	16 (R)	2 (I)	4 (I)	>=4 (R)	<=0.5 (S)	>=16 (R)	<=1 (S)	>=8 (R)	<=4 (S)	>=16 (R)	>=320 (R)	Y2252339	2016-09-29	Sputum	m	Lung occupying	Outpatient
K903	ST37	Klebsiella pneumoniae	GCA_014282955.1	CG37	KL118	OL101	0	-	-							CTX-M-14		IncFIB(K)_1_Kpn3, IncFII_1_pKP91	qnrS1, dfrA1, sul1, sul1, tet(34)	<=2 (S)	<=1 (S)	<=1 (S)	<=1 (S)	0.5 (I)	<=0.5 (S)	<=1 (S)	<=1 (S)	1 (I)	<=4 (S)	<=1 (S)	<=20 (S)	829574	2016-10-06	Sputum	f	Left renal carcinoma	Oncology
K904	ST14	Klebsiella pneumoniae	GCA_014282865.1	CG14	KL2	O1v1	wzi2	-	-									IncFIA(HI1)_1_HI1, IncR_1	aac(6')-Ib-cr, qnrB6, dfrA27, sul1, sul1, sul2, sul2, tet(34), tet(A), tet(A), tet(D)	<=2 (S)	2 (I)	<=1 (S)	4 (I)	>=4 (R)	<=0.5 (S)	>=16 (R)	<=1 (S)	>=8 (R)	32 (R)	8 (R)	>=320 (R)	Y2324256	2016-10-06	Blood	m	Hepatic hilum	Oncology
K905	ST340	Klebsiella pneumoniae	GCA_014282885.1	CG258	KL15	O4	wzi50	-	-							CTX-M-27		ColRNAI_1, IncFIA(HI1)_1_HI1, IncFIB(K)_1_Kpn3, IncFII_1_pKP91, IncQ2_1, IncR_1	GyrA-83I;ParC-80I, OmpK35-8%, aac(6')-Ib-cr, qnrB6, dfrA12, dfrA27, sul1, sul1, tet(34), tet(D)	<=2 (S)	>=64 (R)	32 (R)	>=64 (R)	>=4 (R)	<=0.5 (S)	<=1 (S)	<=1 (S)	>=8 (R)	8 (S)	2 (S)	>=320 (R)	Y1485284	2016-10-08	Urine	f	Cervical cancer	Radiation Therapy
K906	ST133	Klebsiella pneumoniae	GCA_014282795.1	CG133	KL116	O1v1	wzi180	-	-		clb 3		ybt 17	ICEKp10				ColRNAI_1, IncFIA(HI1)_1_HI1, IncFIB(K)_1_Kpn3, IncR_1	qnrS1, dfrA14, tet(34), tet(D)	<=2 (S)	2 (I)	<=1 (S)	8 (R)	2 (R)	<=0.5 (S)	<=1 (S)	<=1 (S)	1 (I)	8 (S)	<=1 (S)	<=20 (S)	A254610	2016-10-08	Secretion	f		Gynecology
K907	ST11	Klebsiella pneumoniae	GCA_014282765.1	CG258	KL47	OL101	wzi209	-	-				ybt 9	ICEKp3	KPC-2			ColRNAI_1, IncFII(pHN7A8)_1_pHN7A8, IncR_1	GyrA-83I;GyrA-87G;ParC-80I, OmpK35-17%;OmpK36GD, sul1, sul1, tet(34)	4 (S)	>=64 (R)	>=64 (R)	>=64 (R)	>=4 (R)	>=8 (R)	>=16 (R)	>=16 (R)	>=8 (R)	>=128 (R)	>=16 (R)	<=20 (S)	67270	2016-10-08	Sputum	m	lung infection	Respiratory ICU
K908	ST442	Klebsiella pneumoniae	GCA_014282705.1		KL107	O2v2	wzi154	-	-				ybt unknown			CTX-M-14		ColRNAI_1, IncFIB(K)_1_Kpn3, IncFII_1_pKP91	qnrS1, dfrA1, sul1, sul1, sul2, sul2, tet(34)	<=2 (S)	2 (I)	2 (I)	2 (I)	1 (R)	<=0.5 (S)	>=16 (R)	<=1 (S)	1 (I)	<=4 (S)	8 (R)	>=320 (R)	63260	2016-10-11	Abscess	f	fracture	orthopedics
K909	ST464	Klebsiella pneumoniae	GCA_014282695.1		KL34	O2v2	wzi555	-	-							CTX-M-27		IncFIA(HI1)_1_HI1	GyrA-83I;ParC-80I, aac(6')-Ib-cr, qnrB52, dfrA27, sul1, sul1, tet(34)	<=2 (S)	2 (I)	<=1 (S)	2 (I)	>=4 (R)	<=0.5 (S)	<=1 (S)	<=1 (S)	>=8 (R)	<=4 (S)	8 (R)	>=320 (R)	Y2271974	2016-10-10	Tissue	m	Abdominal pain and blood in the stool	General Surgery
K910	ST785	Klebsiella pneumoniae	GCA_014282685.1		KL103	O1v1	wzi105	-	-							CTX-M-15		IncFIB(K)_1_Kpn3, IncFIB(pKPHS1)_1_pKPHS1, IncFII_1_pKP91, IncHI1B_1_pNDM-MAR	dfrA12, sul1, sul1, sul2, sul2, tet(34), tet(D)	<=2 (S)	>=64 (R)	32 (R)	16 (R)	<=0.25 (S)	<=0.5 (S)	8 (R)	<=1 (S)	<=0.25 (S)	<=4 (S)	<=1 (S)	>=320 (R)	67334	2016-10-25	Urine	m	Fever	Emergency Department
K911	ST11	Klebsiella pneumoniae	GCA_014282725.1	CG258	KL47	OL101	wzi209	-	-				ybt 9	ICEKp3	KPC-2		rmtB	ColRNAI_1, IncFIB(K)_1_Kpn3, IncFII(pHN7A8)_1_pHN7A8	GyrA-83I;GyrA-87G;ParC-80I, OmpK35-17%;OmpK36GD, qnrS1, dfrA1, sul14, sul1, sul1, tet(34)	>=64 (R)	>=64 (R)	>=64 (R)	32 (R)	>=4 (R)	>=8 (R)	>=16 (R)	>=16 (R)	>=8 (R)	>=128 (R)	>=16 (R)	>=320 (R)	Y2322060	2016-10-14	Other	m	Infection after mastoidectomy	Otorhinolaryngology
K913	ST180	Klebsiella pneumoniae	GCA_014283155.1		KL55	O1v1	wzi24	-	-									ColRNAI_1, IncFIA(HI1)_1_HI1, IncFIB(K)_1_Kpn3, IncFII_1_pKP91, IncR_1	aac(6')-Ib-cr, qnrS1, dfrA27, sul1, sul1, sul2, sul2, tet(34), tet(D)	<=2 (S)	<=1 (S)	<=1 (S)	<=1 (S)	2 (R)	<=0.5 (S)	>=16 (R)	<=1 (S)	1 (I)	<=4 (S)	>=16 (R)	>=320 (R)	G066670	2016-10-18	Urine	f	Malignant germ cell tumor	Pediatrics
K914	ST307	Klebsiella pneumoniae	GCA_014283105.1	CG307	KL102	O2v2	wzi173	-	-				ybt 9	ICEKp3		CTX-M-15		IncFIB(K)_1_Kpn3, IncFII_1_pKP91	GyrA-83I;ParC-80I, aac(6')-Ib-cr, qnrB1, dfrA14, sul2, sul2, tet(34)	8 (S)	>=64 (R)	>=64 (R)	>=64 (R)	>=4 (R)	<=0.5 (S)	>=16 (R)	<=1 (S)	>=8 (R)	8 (S)	>=16 (R)	>=320 (R)	C666555	2016-10-20	Sputum	m	lung infection	Chinese medicine department
K915	ST2301	Klebsiella variicola	GCA_014283115.1		KL56	OL103	0	-	-							CTX-M-15		IncFIA(HI1)_1_HI1, IncFIB(K)_1_Kpn3, IncFII_1_pKP91	qnrB1, dfrA14, sul2, sul2, tet(34)	<=2 (S)	16 (R)	4 (I)	4 (I)	<=0.25 (S)	<=0.5 (S)	<=1 (S)	<=1 (S)	1 (I)	<=4 (S)	<=1 (S)	>=320 (R)	Y2342006	2016-10-19	Abscess	m	Right facial infection	Stomatology
K916	ST307	Klebsiella pneumoniae	GCA_014283175.1	CG307	KL102	O2v2	wzi173	-	-							CTX-M-14		IncFIB(K)_1_Kpn3, IncHI1B_1_pNDM-MAR	qnrB4, dfrA12, sul1, sul1, tet(34), tet(D)	<=2 (S)	16 (R)	16 (R)	>=64 (R)	1 (R)	<=0.5 (S)	<=1 (S)	<=1 (S)	1 (I)	8 (S)	<=1 (S)	>=320 (R)	Y2259669	2016-10-17	Vagina	f	Multiple stones in the left hepatic duct	Hepatobiliary surgery
K917	ST2411-1LV	Klebsiella pneumoniae	GCA_014283055.1		KL139	O3b	wzi493	-	-							CTX-M-14		ColRNAI_1, IncFIB(K)_1_Kpn3, IncFII_1_pKP91	qnrS1, dfrA1, sul1, sul1, tet(34)	<=2 (S)	2 (I)	2 (I)	<=1 (S)	1 (R)	<=0.5 (S)	>=16 (R)	<=1 (S)	1 (I)	<=4 (S)	<=1 (S)	<=20 (S)	G076402	2016-10-24	Sputum	m	Intracranial infection	Neurology ICU
K918	ST37	Klebsiella pneumoniae	GCA_014283065.1	CG37	KL12	OL103	wzi12	-	-				ybt 9	ICEKp3		CTX-M-14		ColRNAI_1, IncFIB(K)_1_Kpn3, IncFII_1_pKP91	qnrS1, dfrA1, sul1, sul1, tet(34)	<=2 (S)	<=1 (S)	<=1 (S)	<=1 (S)	1 (R)	<=0.5 (S)	>=16 (R)	<=1 (S)	1 (I)	<=4 (S)	4 (I)	<=20 (S)	D708757	2016-10-24	Wound	f	1/0 intrauterine pregnancy	Gynecology
K919	ST17	Klebsiella pneumoniae	GCA_014283265.1	CG17/20	KL38	O2v2	wzi82	-	-							CTX-M-27		IncFIB(K)_1_Kpn3	tet(34)	<=2 (S)	2 (I)	<=1 (S)	4 (I)	<=0.25 (S)	<=0.5 (S)	<=1 (S)	<=1 (S)	<=0.25 (S)	<=4 (S)	<=1 (S)	<=20 (S)	64266	2016-10-29	Sputum	m	Cerebral infarction	Neurology
K920	ST11	Klebsiella pneumoniae	GCA_014283205.1	CG258	KL47	OL101	wzi209	-	rmpA2_6*-55%	iuc 1			ybt 9	ICEKp3	KPC-2	CTX-M-65	rmtB	ColRNAI_1, IncFIB(K)_1_Kpn3, IncFIB(Mar)_1_pNDM-Mar, IncFIB(pKPHS1)_1_pKPHS1, IncFII(pHN7A8)_1_pHN7A8	GyrA-83I;GyrA-87G;ParC-80I, OmpK35-17%;OmpK36GD, aac(6')-Ib-cr, dfrA1, sul14, sul1, sul1, tet(34)	>=64 (R)	<=1 (S)	<=1 (S)	4 (I)	>=4 (R)	<=0.5 (S)	>=16 (R)	<=1 (S)	>=8 (R)	<=4 (S)	>=16 (R)	>=320 (R)	F383646	2016-10-31	Sputum	m	lung infection	Respiratory ICU
K921	ST104-1LV	Klebsiella pneumoniae	GCA_014283435.1		KL61	O5	0	-	-				ybt 4	plasmid				IncFIB(K)_1_Kpn3, IncHI1B_1_pNDM-MAR	tet(34)	<=2 (S)	32 (R)	<=1 (S)	32 (R)	0.5 (I)	<=0.5 (S)	<=1 (S)	<=1 (S)	0.5 (S)	<=4 (S)	<=1 (S)	<=20 (S)	B111215	2016-10-31	Sputum	m	Cerebral Hemorrhage	Neurology ICU
K922	ST15	Klebsiella pneumoniae	GCA_014283405.1	CG15	KL24	O1/O2v1	wzi24	-	-							CTX-M-27		ColRNAI_1, IncFIB(Mar)_1_pNDM-Mar, IncR_1	GyrA-83F;GyrA-87A;ParC-80I, dfrA12, sul2, sul2, tet(34)	<=2 (S)	16 (R)	>=64 (R)	16 (R)	>=4 (R)	<=0.5 (S)	<=1 (S)	<=1 (S)	>=8 (R)	<=4 (S)	<=1 (S)	>=320 (R)	Y2393942	2016-11-03	Urine	m	prostate cancer	Urology
K923	ST893	Klebsiella pneumoniae	GCA_014283315.1		KL20	O3/O3a	wzi527	rmpA_2(KpVP-1)	rmpA2_2*	iuc 1		iro 1	ybt unknown			CTX-M-3		IncFIB(K)_1_Kpn3, IncFIB(pKPHS1)_1_pKPHS1, IncN_1	qnrS1, dfrA14, tet(34)	<=2 (S)	2 (I)	32 (R)	32 (R)	1 (R)	<=0.5 (S)	<=1 (S)	<=1 (S)	1 (I)	<=4 (S)	<=1 (S)	<=20 (S)	Y2348168	2016-11-02	Sputum	m	Lumbar surgery	Surgical ICU
K924	ST273-2LV	Klebsiella pneumoniae	GCA_014283375.1		KL35	O5	wzi23	-	-								armA	Col(MGD2)_1, Col(Ye4449)_1, ColRNAI_1, IncFIB(K)_1_Kpn3, IncFII_1_pKP91, IncR_1	GyrA-83I;ParC-80I, OmpK35-21%, qnrB4, qnrB52, sul1, sul1, tet(34)	<=2 (S)	>=64 (R)	<=1 (S)	>=64 (R)	>=4 (R)	>=8 (R)	>=16 (R)	<=1 (S)	>=8 (R)	>=128 (R)	8 (R)	<=20 (S)	Y0164105	2016-11-07	Tissue	f	Acute cholangitis	Hepatobiliary surgery
K925	ST45	Klebsiella pneumoniae	GCA_014283305.1	CG45	KL24	O2v1	wzi101	-	-				ybt 10	ICEKp4				IncFIB(K)_1_Kpn3	tet(34), tet(D)	<=2 (S)	<=1 (S)	<=1 (S)	<=1 (S)	<=0.25 (S)	<=0.5 (S)	<=1 (S)	<=1 (S)	<=0.25 (S)	>=128 (R)	<=1 (S)	<=20 (S)	F841462	2016-11-08	Vagina	f	Recurrent cholangitis	Hepatobiliary surgery
K927	ST29	Klebsiella pneumoniae	GCA_014283475.1	CG29	KL113	O1v2	wzi212	-	-							CTX-M-14		ColRNAI_1, IncFIB(K)_1_Kpn3, IncFII_1_pKP91	qnrS1, dfrA1, sul1, sul1, sul2, sul2, tet(34)	<=2 (S)	<=1 (S)	<=1 (S)	<=1 (S)	0.5 (I)	<=0.5 (S)	4 (I)	<=1 (S)	1 (I)	<=4 (S)	<=1 (S)	>=320 (R)	754441	2016-12-07	Tissue	f	Left ovarian carcinoma	Gynecology
K928	ST299	Klebsiella pneumoniae	GCA_014283365.1		KL7	O2v1	wzi7	-	-							CTX-M-3		IncFII_1_pKP91, IncY_1	GyrA-87N, aac(6')-Ib-cr, qnrB52, qnrS1, dfrA27, sul1, sul1, tet(34)	<=2 (S)	16 (R)	2 (I)	4 (I)	>=4 (R)	<=0.5 (S)	<=1 (S)	<=1 (S)	>=8 (R)	<=4 (S)	8 (R)	>=320 (R)	613144	2016-11-24	Urine	f	Left lower lip mass	Emergency Department
K929	ST225-1LV	Klebsiella pneumoniae	GCA_014283565.1		KL3	O2v2	wzi59	-	-							SHV-2, SHV-27		IncFIB(K)_1_Kpn3, IncFII_1_pKP91	qnrS1, dfrA12, sul1, sul1, sul2, sul2, tet(34)	<=2 (S)	<=1 (S)	<=1 (S)	<=1 (S)	1 (R)	<=0.5 (S)	<=1 (S)	1 (S)	1 (I)	<=4 (S)	<=1 (S)	>=320 (R)	F971905	2016-11-30	Urine	f	Ovarian cancer	Gynecology
K930	ST11	Klebsiella pneumoniae	GCA_014283515.1	CG258	KL47	OL101	wzi209	-	-				ybt 9	ICEKp3	KPC-2			ColRNAI_1, IncA/C2_1, IncFII(p14)_1_p14, IncQ1_1	GyrA-83I;GyrA-87G;ParC-80I, OmpK35-17%;OmpK36GD, dfrA25, sul1, sul1, tet(34)	32 (R)	>=64 (R)	8 (R)	>=64 (R)	>=4 (R)	>=8 (R)	>=16 (R)	8 (R)	>=8 (R)	>=128 (R)	>=16 (R)	>=320 (R)	D778820	2016-12-03	Tissue	m	Posterior abdominal abscess	Hepatobiliary surgery
K931	ST23	Klebsiella pneumoniae	GCA_014283455.1	CG23	KL1	O1v2	wzi1	-	rmpA2_6*-48%	iuc 1	clb 2		ybt 1	ICEKp10		CTX-M-3		IncFIB(K)_1_Kpn3, IncHI1B_1_pNDM-MAR, IncN_1	qnrS1, tet(34)	<=2 (S)	16 (R)	>=64 (R)	4 (I)	1 (R)	<=0.5 (S)	<=1 (S)	<=1 (S)	1 (I)	8 (S)	<=1 (S)	<=20 (S)	C093174	2016-12-05	Sputum	f	Cerebral Hemorrhage	Neurology ICU
K933	ST45	Klebsiella pneumoniae	GCA_014283275.1	CG45	KL102	O2v1	wzi173	-	-							CTX-M-3		Col(MGD2)_1, Col(Ye4449)_1, ColRNAI_1, IncFIA(HI1)_1_HI1, IncFIB(Mar)_1_pNDM-Mar, IncFII(pCRY)_1_pCRY, IncFII_1_pKP91, IncQ1_1	aac(6')-Ib-cr, qnrB52, qnrS1, dfrA14, dfrA27, sul1, sul1, tet(34)	<=2 (S)	>=64 (R)	2 (I)	4 (I)	2 (R)	<=0.5 (S)	>=16 (R)	<=1 (S)	1 (I)	8 (S)	8 (R)	>=320 (R)	Y2468280	2016-12-08	Vagina	m	jaundice	Hepatobiliary surgery
K935	ST1	Klebsiella pneumoniae	GCA_014283555.1		KL109	OL101	wzi211	-	-								armA, rmtB	ColRNAI_1, IncR_1	GyrA-83I;ParC-80I, OmpK35-37%, aac(6')-Ib-cr, qnrB4, sul1, sul1, tet(34), tet(G)	>=64 (R)	<=1 (S)	<=1 (S)	8 (R)	>=4 (R)	<=0.5 (S)	>=16 (R)	<=1 (S)	>=8 (R)	>=128 (R)	>=16 (R)	<=20 (S)	A276383	2016-12-05	Urine	f	Chronic bronchitis

## Sheet: S2_99_strains_bonus
sample_id	ST	species	assembly_accession_no	CG	K_locus	O_locus	wzi	rmpA	rmpA2	Aerobactin	Colibactin	Salmochelin	Yersiniabactin	ICEKp	carbapenemase	ESBL	RMTases	plasmids	other_AMR_genes	amikacin	aztreonam	cefepime	ceftazidime	ciprofloxacin	ertapenem	gentamycin	imipenem	levofloxacin	pipe/tazo	tobramycin	trim/sul	patient_id	isolation_date	sample_origin	sex	hospitalization_causes	department_full	selection
K030	ST48	Klebsiella pneumoniae	GCA_014289935.1	CG48	KL62	O1v1	wzi62	-	-				ybt 9	ICEKp3				IncL/M(pMU407)_1_pMU407	dfrA12, sul1, sul1, tet(34)	<=2 (S)	<=1 (S)	<=1 (S)	<=1 (S)	<=0.25 (S)	<=0.5 (S)	<=1 (S)	<=1 (S)	<=0.25 (S)	<=4 (S)	<=1 (S)	<=20 (S)	D494566	2012-04-23	Blood	m	Acute severe pancreatitis	Surgical ICU	Long Stay
K032	ST48	Klebsiella pneumoniae	GCA_014289835.1	CG48	KL62	O1v1	wzi62	-	-				ybt 9	ICEKp3		CTX-M-27		IncFIB(K)_1_Kpn3, IncFII_1_pKP91, IncL/M(pMU407)_1_pMU407	qnrS1, dfrA12, sul1, sul1, tet(34), tet(D)	<=2 (S)	16 (R)	2 (I)	8 (R)	1 (R)	<=0.5 (S)	<=1 (S)	<=1 (S)	1 (I)	32 (R)	<=1 (S)	<=20 (S)	D494566	2012-05-07	Sputum	m	Acute severe pancreatitis	Surgical ICU	Long Stay
K034	ST48	Klebsiella pneumoniae	GCA_014289865.1	CG48	KL62	O1v1	wzi62	-	-				ybt 9	ICEKp3				IncL/M(pMU407)_1_pMU407	dfrA12, sul1, sul1, tet(34)	<=2 (S)	<=1 (S)	<=1 (S)	<=1 (S)	<=0.25 (S)	<=0.5 (S)	<=1 (S)	<=1 (S)	<=0.25 (S)	<=4 (S)	<=1 (S)	<=20 (S)	D494566	2012-05-04	Drainage	m	Acute severe pancreatitis	Surgical ICU	Long Stay
K035	ST86	Klebsiella pneumoniae	GCA_014289735.1	CG86	KL2	O1v1	wzi2	rmpA_2(KpVP-1)	rmpA2_9*	iuc 1		iro 1	ybt 9	ICEKp3				IncFIB(K)_1_Kpn3, IncHI1B_1_pNDM-MAR	tet(34)	<=2 (S)	<=1 (S)	<=1 (S)	<=1 (S)	<=0.25 (S)	<=0.5 (S)	<=1 (S)	<=1 (S)	1 (I)	16 (I)	<=1 (S)	<=20 (S)	604011	2012-10-04	Blood	m	Right liver cancer recurrence	Hepatobiliary surgery	Long Stay
K052	ST11	Klebsiella pneumoniae	GCA_014289775.1	CG258	KL47	OL101	wzi209	-	-				ybt 9	ICEKp3	KPC-2	CTX-M-65		ColRNAI_1, IncFIB(K)_1_Kpn3, IncFII(pHN7A8)_1_pHN7A8, IncFII_1_pKP91, IncR_1, pENTAS02_1	GyrA-83I;GyrA-87G;ParC-80I, OmpK35-17%;OmpK36GD, sul1, sul1, tet(34)	<=2 (S)	>=64 (R)	>=64 (R)	>=64 (R)	>=4 (R)	>=8 (R)	<=1 (S)	>=16 (R)	>=8 (R)	>=128 (R)	<=1 (S)	<=20 (S)	69247	2014-11-16	Sputum	m	Cerebral infarction	Neurology ICU	Long Stay
K053	ST45	Klebsiella pneumoniae	GCA_014289695.1	CG45	KL24	O2v1	wzi101	-	-				ybt 10	ICEKp4		CTX-M-65		ColRNAI_1, IncFIA(HI1)_1_HI1, IncR_1	aac(6')-Ib-cr, dfrA27, sul1, sul1, sul2, sul2, tet(34), tet(D)	<=2 (S)	16 (R)	2 (I)	4 (I)	<=0.25 (S)	<=0.5 (S)	>=16 (R)	<=1 (S)	<=0.25 (S)	8 (S)	8 (R)	>=320 (R)	69247	2014-12-10	Sputum	m	Cerebral infarction	Neurology ICU	Long Stay
K058	ST45	Klebsiella pneumoniae	GCA_014289575.1	CG45	KL24	O2v1	wzi101	-	-				ybt 10	ICEKp4		CTX-M-65		ColRNAI_1, IncFIA(HI1)_1_HI1, IncR_1	aac(6')-Ib-cr, dfrA27, sul1, sul1, sul2, sul2, tet(34), tet(D)	<=2 (S)	16 (R)	2 (I)	16 (R)	<=0.25 (S)	<=0.5 (S)	>=16 (R)	<=1 (S)	<=0.25 (S)	8 (S)	8 (R)	>=320 (R)	69247	2014-12-22	Urine	m	Cerebral infarction	Neurology ICU	Long Stay
K26	ST374	Klebsiella pneumoniae	GCA_014289335.1		KL2	O1v1	wzi2	rmpA_2(KpVP-1)	rmpA2_9	iuc 1		iro 1	ybt unknown					IncFIB(K)_1_Kpn3, IncHI1B_1_pNDM-MAR	tet(34)	<=2 (S)	<=1 (S)	<=1 (S)	<=1 (S)	1 (R)	<=0.5 (S)	<=1 (S)	<=1 (S)	1 (I)		<=1 (S)	<=20 (S)	A353811	2009-02-07	Blood	m	Fever; gallbladder abscess	Gastroenterology	Long Stay
K27	ST374	Klebsiella pneumoniae	GCA_014289275.1		KL2	O1v1	wzi2	rmpA_2(KpVP-1)	rmpA2_9	iuc 1		iro 1	ybt unknown					IncFIB(K)_1_Kpn3, IncHI1B_1_pNDM-MAR	tet(34)	<=2 (S)	<=1 (S)	<=1 (S)	<=1 (S)	1 (R)	<=0.5 (S)	<=1 (S)	<=1 (S)	1 (I)		<=1 (S)	<=20 (S)	A353811	2009-02-11	Aspirate	m	Fever; gallbladder abscess	Gastroenterology	Long Stay
K28	ST48	Klebsiella pneumoniae	GCA_014289365.1	CG48	KL62	O1v1	wzi62	-	-				ybt 9	ICEKp3		CTX-M-27		IncFIB(K)_1_Kpn3, IncFII_1_pKP91, IncL/M(pMU407)_1_pMU407	qnrS1, dfrA12, sul1, sul1, tet(34), tet(D)	<=2 (S)	4 (I)	2 (I)	4 (I)	1 (R)	<=0.5 (S)	<=1 (S)	<=1 (S)	1 (I)		<=1 (S)	<=20 (S)	D494566	2012-02-01	Sputum	m	Acute severe pancreatitis	Surgical ICU	Long Stay
K31	ST48	Klebsiella pneumoniae	GCA_014288345.1	CG48	KL62	O1v1	wzi62	-	-				ybt 9	ICEKp3				IncL/M(pMU407)_1_pMU407	dfrA12, sul1, sul1, tet(34)	<=2 (S)	<=1 (S)	<=1 (S)	<=1 (S)	1 (R)	<=0.5 (S)	<=1 (S)	<=1 (S)	1 (I)		<=1 (S)	80 (I)	D494566	2012-05-09	Other	m	Acute severe pancreatitis	Surgical ICU	Long Stay
K36	ST383	Klebsiella pneumoniae	GCA_014289355.1	CG42	KL30	O1v2	0	rmpA_2*(KpVP-1)	rmpA2_6*-47%	iuc 1					OXA-48	CTX-M-14		IncFIB(Mar)_1_pNDM-Mar, IncHI1B_1_pNDM-MAR, IncL/M(pOXA-48)_1_pOXA-48, IncR_1	GyrA-83F;GyrA-87N;ParC-80I, OmpK35-10%, dfrA14, sul1, sul1, tet(34), tet(B), tet(B)	>=64 (R)	16 (R)	>=64 (R)	4 (I)	>=4 (R)	4 (R)	>=16 (R)	2 (S)	>=8 (R)		8 (R)	>=320 (R)	610710	2013-09-04	Sputum	m	lung infection	Respiratory ICU	Long Infection
K39	ST65	Klebsiella pneumoniae	GCA_014288395.1	CG65	KL2	O1v2	wzi72	rmpA_2(KpVP-1)	rmpA2_5-54%	iuc 1		iro 1						IncFIB(K)_1_Kpn3, IncHI1B_1_pNDM-MAR	tet(34)	<=2 (S)	4 (I)	2 (I)	4 (I)	1 (R)	<=0.5 (S)	<=1 (S)	<=1 (S)	1 (I)		<=1 (S)	<=20 (S)	D494566	2012-01-31	Catheter, central	m	Acute severe pancreatitis	Surgical ICU	Long Stay
K42	ST11	Klebsiella pneumoniae	GCA_014288615.1	CG258	KL47	OL101	wzi209	-	-				ybt 9	ICEKp3	KPC-2	CTX-M-65	rmtB	ColRNAI_1, IncFII(pHN7A8)_1_pHN7A8, IncR_1	GyrA-83I;GyrA-87G;ParC-80I, OmpK35-17%;OmpK36GD, sul1, sul1, tet(34)	>=64 (R)	>=64 (R)	>=64 (R)	>=64 (R)	>=4 (R)	>=8 (R)	>=16 (R)	>=16 (R)	>=8 (R)		>=16 (R)	<=20 (S)	69247	2014-08-21	Blood	m	Cerebral infarction	Neurology ICU	Long Stay
K43	ST11	Klebsiella pneumoniae	GCA_014290135.1	CG258	KL47	OL101	wzi209	-	-				ybt 9	ICEKp3	KPC-2	CTX-M-65	rmtB	ColRNAI_1, IncFII(pHN7A8)_1_pHN7A8, IncR_1	GyrA-83I;GyrA-87G;ParC-80I, OmpK35-17%;OmpK36GD, sul1, sul1, tet(34)	>=64 (R)	>=64 (R)	>=64 (R)	>=64 (R)	>=4 (R)	>=8 (R)	>=16 (R)	>=16 (R)	>=8 (R)		>=16 (R)	<=20 (S)	69247	2014-09-01	Sputum	m	Cerebral infarction	Neurology ICU	Long Stay
K44	ST11	Klebsiella pneumoniae	GCA_014288305.1	CG258	KL47	OL101	wzi209	-	-				ybt 9	ICEKp3	KPC-2	CTX-M-65	rmtB	ColRNAI_1, IncFII(pHN7A8)_1_pHN7A8, IncR_1	GyrA-83I;GyrA-87G;ParC-80I, OmpK35-17%;OmpK36GD, sul1, sul1, tet(34)	>=64 (R)	>=64 (R)	>=64 (R)	>=64 (R)	>=4 (R)	>=8 (R)	>=16 (R)	>=16 (R)	>=8 (R)		>=16 (R)	<=20 (S)	69247	2014-10-06	Urine	m	Cerebral infarction	Neurology ICU	Long Stay
K47	ST1128	Klebsiella pneumoniae	GCA_014288575.1		KL10	O3/O3a	wzi100	-	-						OXA-48	SHV-2, SHV-27		ColRNAI_1, IncL/M(pOXA-48)_1_pOXA-48, IncR_1	GyrA-83I;ParC-80R, qnrS1, dfrA1, sul1, sul1, tet(34)	>=64 (R)	>=64 (R)	8 (R)	8 (R)	>=4 (R)	4 (R)	>=16 (R)	4 (I)	>=8 (R)		>=16 (R)	>=320 (R)	610710	2014-07-08	Sputum	m	lung infection	Respiratory ICU	Long Infection
K48	ST383	Klebsiella pneumoniae	GCA_014288385.1	CG42	KL30	O1v2	0	rmpA_4*-54%(KpVP-1)	rmpA2_6*-47%	iuc 1					OXA-48	CTX-M-14		IncFIB(Mar)_1_pNDM-Mar, IncHI1B_1_pNDM-MAR, IncL/M(pOXA-48)_1_pOXA-48, IncR_1	GyrA-83F;GyrA-87N;ParC-80I, OmpK35-10%, dfrA14, sul1, sul1, tet(34), tet(B), tet(B)	>=64 (R)	>=64 (R)	>=64 (R)	4 (I)	>=4 (R)	>=8 (R)	>=16 (R)	>=16 (R)	>=8 (R)		2 (S)	>=320 (R)	610710	2013-11-22	Sputum	m	lung infection	Respiratory ICU	Long Infection
K49	ST1128	Klebsiella pneumoniae	GCA_014288435.1		KL10	O3/O3a	wzi100	-	-							SHV-2, SHV-27, CTX-M-65		ColRNAI_1, IncR_1	GyrA-83I;ParC-80R, qnrS1, dfrA1, sul1, sul1, tet(34)	<=2 (S)	32 (R)	<=1 (S)	4 (I)	>=4 (R)	<=0.5 (S)	>=16 (R)	<=1 (S)	>=8 (R)		>=16 (R)	>=320 (R)	610710	2014-07-30	Sputum	m	lung infection	Respiratory ICU	Long Infection
K54	ST383	Klebsiella pneumoniae	GCA_014288455.1	CG42	KL30	O1v2	0	rmpA_2*(KpVP-1)	rmpA2_6*-55%	iuc 1					OXA-48-like	CTX-M-14		ColRNAI_1, IncFIB(Mar)_1_pNDM-Mar, IncHI1B_1_pNDM-MAR, IncL/M(pOXA-48)_1_pOXA-48, IncR_1	GyrA-83F;GyrA-87N;ParC-80I, OmpK35-10%;OmpK36-45%, dfrA14, sul1, sul1, tet(34), tet(B), tet(B)	>=64 (R)	>=64 (R)	>=64 (R)	8 (R)	>=4 (R)	>=8 (R)	>=16 (R)	>=16 (R)	4 (R)		8 (R)	>=320 (R)	610710	2014-10-19	Urine	m	lung infection	Respiratory ICU	Long Infection
K55	ST45	Klebsiella pneumoniae	GCA_014288485.1	CG45	KL24	O2v1	wzi101	-	-				ybt 10	ICEKp4		CTX-M-65		ColRNAI_1, IncFIA(HI1)_1_HI1, IncR_1	aac(6')-Ib-cr, dfrA27, sul1, sul1, sul2, sul2, tet(34), tet(D)	<=2 (S)	16 (R)	2 (I)	4 (I)	<=0.25 (S)	<=0.5 (S)	>=16 (R)	<=1 (S)	<=0.25 (S)		8 (R)	>=320 (R)	69247	2014-12-15	Sputum	m	Cerebral infarction	Neurology ICU	Long Stay
K57	ST383	Klebsiella pneumoniae	GCA_014288555.1	CG42	KL30	O1v2	0	-	-						OXA-48	CTX-M-14, CTX-M-55		ColRNAI_1, IncL/M(pOXA-48)_1_pOXA-48, IncR_1, IncX1_1	GyrA-83F;GyrA-87N;ParC-80I, OmpK35-10%, dfrA14, tet(34)	<=2 (S)	>=64 (R)	>=64 (R)	>=64 (R)	>=4 (R)	4 (R)	>=16 (R)	2 (S)	>=8 (R)		8 (R)	>=320 (R)	610710	2014-12-17	Secretion	m	lung infection	Respiratory ICU	Long Infection
K61	ST11	Klebsiella pneumoniae	GCA_014288495.1	CG258	KL47	OL101	wzi209	-	-				ybt 9	ICEKp3	KPC-2	SHV-12, CTX-M-65		ColRNAI_1, IncFIB(K)_1_Kpn3, IncFII(pHN7A8)_1_pHN7A8, IncFII_1_pKP91, IncR_1	GyrA-83I;GyrA-87G;ParC-80I, OmpK35-17%;OmpK36GD, dfrA1, sul14, sul1, sul1, tet(34)	<=2 (S)	>=64 (R)	>=64 (R)	>=64 (R)	>=4 (R)	>=8 (R)	<=1 (S)	>=16 (R)	>=8 (R)		<=1 (S)	>=320 (R)	Y1112299	2015-04-24	Pleural fluid	m	Gastric cancer	Surgical ICU	Viral Outbreak 4
K63	ST11	Klebsiella pneumoniae	GCA_014289285.1	CG258	KL47	OL101	wzi209	-	rmpA2_2-54%	iuc 1			ybt 9	ICEKp3	KPC-2	CTX-M-65	rmtB	ColRNAI_1, IncFIB(K)_1_Kpn3, IncFIB(pKPHS1)_1_pKPHS1, IncFII(pHN7A8)_1_pHN7A8, IncFII_1_pKP91, IncHI1B_1_pNDM-MAR, IncR_1	GyrA-83I;GyrA-87G;ParC-80I, OmpK35-17%;OmpK36GD, qnrB4, dfrA12, sul14, sul1, sul1, sul2, sul2, tet(34)	>=64 (R)	>=64 (R)	>=64 (R)	>=64 (R)	>=4 (R)	>=8 (R)	>=16 (R)	>=16 (R)	>=8 (R)		>=16 (R)	>=320 (R)	F845697	2015-04-29	Secretion	f	multiple organ dysfunction; septic shock;	Surgical ICU	Viral Outbreak 4
K64	ST11	Klebsiella pneumoniae	GCA_014289265.1	CG258	KL47	OL101	wzi209	-	rmpA2_2-54%	iuc 1			ybt 9	ICEKp3	KPC-2	CTX-M-65	rmtB	ColRNAI_1, IncFIB(K)_1_Kpn3, IncFIB(pKPHS1)_1_pKPHS1, IncFII(pHN7A8)_1_pHN7A8, IncFII_1_pKP91, IncHI1B_1_pNDM-MAR, IncR_1	GyrA-83I;GyrA-87G;ParC-80I, OmpK35-17%;OmpK36GD, qnrB4, dfrA12, sul1, sul1, sul2, sul2, tet(34)	>=64 (R)	>=64 (R)	>=64 (R)	>=64 (R)	>=4 (R)	>=8 (R)	>=16 (R)	>=16 (R)	>=8 (R)		>=16 (R)	>=320 (R)	F845697	2015-04-29	Sputum	f	multiple organ dysfunction; septic shock;	Surgical ICU	Viral Outbreak 4
K65	ST11	Klebsiella pneumoniae	GCA_014289235.1	CG258	KL47	OL101	wzi209	-	-				ybt 9	ICEKp3	KPC-2	SHV-12, CTX-M-65		ColRNAI_1, IncFIB(K)_1_Kpn3, IncFII(pHN7A8)_1_pHN7A8, IncFII_1_pKP91, IncR_1	GyrA-83I;GyrA-87G;ParC-80I, OmpK35-17%;OmpK36GD, dfrA1, sul14, sul1, sul1, tet(34)	<=2 (S)	>=64 (R)	>=64 (R)	>=64 (R)	>=4 (R)	>=8 (R)	<=1 (S)	>=16 (R)	>=8 (R)		<=1 (S)	>=320 (R)	F858835	2015-04-28	Pleural fluid	m	stomach ache	Surgical ICU	Viral Outbreak 4
K66	ST11	Klebsiella pneumoniae	GCA_014290185.1	CG258	KL47	OL101	wzi209	-	-				ybt 9	ICEKp3	KPC-2	SHV-12, CTX-M-65		ColRNAI_1, IncFIB(K)_1_Kpn3, IncFII(pHN7A8)_1_pHN7A8, IncFII_1_pKP91, IncR_1	GyrA-83I;GyrA-87G;ParC-80I, OmpK35-17%;OmpK36GD, dfrA1, sul14, sul1, sul1, tet(34)	<=2 (S)	>=64 (R)	>=64 (R)	>=64 (R)	>=4 (R)	>=8 (R)	<=1 (S)	>=16 (R)	>=8 (R)		<=1 (S)	>=320 (R)	B827960	2015-04-22	Urine	f	fracture	Surgical ICU	Viral Outbreak 4
K68	ST11	Klebsiella pneumoniae	GCA_014289025.1	CG258	KL47	OL101	wzi209	-	-				ybt 9	ICEKp3	KPC-2	SHV-12, CTX-M-65		ColRNAI_1, IncFIB(K)_1_Kpn3, IncFII(pHN7A8)_1_pHN7A8, IncFII_1_pKP91, IncR_1	GyrA-83I;GyrA-87G;ParC-80I, OmpK35-17%;OmpK36GD, dfrA1, sul14, sul1, sul1, tet(34)	4 (S)	16 (R)	2 (I)	4 (I)	2 (R)	<=0.5 (S)	>=16 (R)	<=1 (S)	1 (I)		>=16 (R)	>=320 (R)	F858835	2015-04-27	Placenta	m	stomachache	Surgical ICU	Viral Outbreak 4
K7007	ST709	Klebsiella pneumoniae	GCA_014289185.1	CG15	KL9	O1v2	wzi9	-	-								armA	ColRNAI_1, ColpVC_1, IncN_1, IncR_1	GyrA-83F;GyrA-87A;ParC-80I, aac(6')-Ib-cr, qnrB4, sul1, sul1, tet(34)	>=64 (R)	>=64 (R)	<=1 (S)	>=64 (R)	>=4 (R)	<=0.5 (S)	>=16 (R)	<=1 (S)	>=8 (R)	64 (R)	>=16 (R)	<=20 (S)	454031	2002-02-14	Wound	m			multi-isolates
K7009	ST11	Klebsiella pneumoniae	GCA_014289205.1	CG258	KL54	O2v2	wzi115	-	-							TEM-10		IncFII_1_pKP91, IncR_1	GyrA-83I;ParC-80I, sul1, sul1, tet(34)	<=2 (S)	<=1 (S)	<=1 (S)	16 (R)	>=4 (R)	<=0.5 (S)	>=16 (R)	<=1 (S)	>=8 (R)	>=128 (R)	>=16 (R)	<=20 (S)	276467	2003-08-17	Sputum	m			multi-isolates
K7011	ST42	Klebsiella pneumoniae	GCA_014289015.1	CG42	KL106	O1v2	wzi29	-	-									IncFII_1_pKP91, IncR_1	GyrA-83Y;GyrA-87A;ParC-80I, sul1, sul1, tet(34)	<=2 (S)	>=64 (R)	<=1 (S)	>=64 (R)	>=4 (R)	<=0.5 (S)	<=1 (S)	<=1 (S)	>=8 (R)	<=4 (S)	<=1 (S)	<=20 (S)	122146	2003-06-22	Blood	m			multi-isolates
K7019	ST11	Klebsiella pneumoniae	GCA_014288195.1	CG258	KL14	O3b	wzi14	-	-							CTX-M-14	rmtB	ColRNAI_1, IncA/C2_1, IncR_1	GyrA-83I;ParC-80I, dfrA12, sul14, sul1, sul1, sul2, sul2, tet(34), tet(G)	>=64 (R)	>=64 (R)		16 (R)	>=4 (R)	<=0.5 (S)	>=16 (R)	<=1 (S)	>=8 (R)	>=128 (R)	>=16 (R)	>=320 (R)	31171	2004-05-27	Sputum	m			IPM-R
K7027	ST1246-3LV	Klebsiella quasipneumoniae subsp. quasipneumoniae	GCA_014288375.1		KL134	O3/O3a	0	-	-							CTX-M-14		ColRNAI_1, IncFIA(HI1)_1_HI1, IncFIB(K)_1_Kpn3, IncFIB(pKPHS1)_1_pKPHS1, IncHI1B_1_pNDM-MAR, IncR_1	qnrB4, dfrA14, sul2, sul2, tet(34)	<=2 (S)	>=64 (R)	32 (R)	16 (R)	1 (R)	<=0.5 (S)	<=1 (S)	<=1 (S)	1 (I)		<=1 (S)	>=320 (R)	311366	2005-04-06	Urine	m			multi-isolates
K7036	ST1681	Klebsiella quasipneumoniae subsp. quasipneumoniae	GCA_014288725.1		KL61	O3/O3a	0	-	-							SHV-12		IncFIB(K)_1_Kpn3, IncHI2A_1, IncHI2_1, TrfA_1	mcr9.1, qnrB4, dfrA19, sul1, sul1, tet(34), tet(D)	16 (I)	>=64 (R)	2 (I)	>=64 (R)	1 (R)	<=0.5 (S)	>=16 (R)	<=1 (S)	1 (I)	32 (R)	>=16 (R)	>=320 (R)	528511	2005-08-11	Aspirate	f			multi-isolates
K7037	ST1246-3LV	Klebsiella quasipneumoniae subsp. quasipneumoniae	GCA_014289035.1		KL134	O3/O3a	0	-	-							CTX-M-14		ColRNAI_1, IncFIA(HI1)_1_HI1, IncFIB(K)_1_Kpn3, IncFIB(pKPHS1)_1_pKPHS1, IncFII_1_pKP91, IncHI1B_1_pNDM-MAR, IncR_1	qnrB4, dfrA14, sul2, sul2, tet(34)	<=2 (S)	16 (R)	32 (R)	16 (R)	1 (R)	<=0.5 (S)	<=1 (S)	<=1 (S)	1 (I)	16 (I)	<=1 (S)	>=320 (R)	311366	2005-07-23	Sputum	m			multi-isolates
K7038	ST1681	Klebsiella quasipneumoniae subsp. quasipneumoniae	GCA_014288815.1		KL61	O3/O3a	0	-	-									IncFIB(K)_1_Kpn3, IncHI2A_1, IncHI2_1, TrfA_1	mcr9.1, qnrB4, dfrA19, sul1, sul1, tet(34), tet(D)	16 (I)	16 (R)	<=1 (S)	16 (R)	<=0.25 (S)	<=0.5 (S)	>=16 (R)	<=1 (S)	1 (I)	<=4 (S)	>=16 (R)	<=20 (S)	528511	2005-08-12	Aspirate	f			multi-isolates
K7039	ST273	Klebsiella pneumoniae	GCA_014288895.1	CG147	KL74	O3b	wzi174	-	-							SHV-12, CTX-M-14	armA	ColRNAI_1, IncFIB(K)_1_Kpn3, IncFIB(Mar)_1_pNDM-Mar, IncFII_1_pKP91, IncHI1B_1_pNDM-MAR, IncR_1	GyrA-83I;ParC-80I, qnrB4, dfrA17, sul1, sul1, sul2, sul2, tet(34), tet(D)	>=64 (R)	16 (R)	<=1 (S)	16 (R)	>=4 (R)	<=0.5 (S)	>=16 (R)	<=1 (S)	>=8 (R)	<=4 (S)	>=16 (R)	>=320 (R)	CHINESE16	2005-12-01	Sputum	f			IPM-R
K7040	ST23	Klebsiella pneumoniae	GCA_014288855.1	CG23	KL1	O1v2	wzi1	rmpA_2(KpVP-1)	rmpA2_6-60%	iuc 1	clb 2	iro 1	ybt 1	ICEKp10		CTX-M-3	armA	ColRNAI_1, IncFIB(K)_1_Kpn3, IncHI1B_1_pNDM-MAR, IncL/M_1	GyrA-87N, dfrA12, sul1, sul1, tet(34)	>=64 (R)	16 (R)	2 (I)	2 (I)	>=4 (R)	<=0.5 (S)		<=1 (S)	>=8 (R)	8 (S)	>=16 (R)	>=320 (R)	526912	2005-11-16	Sputum	m			multi-isolates
K7044	ST23	Klebsiella pneumoniae	GCA_014288705.1	CG23	KL1	O1v2	wzi1	rmpA_2(KpVP-1)	rmpA2_6-60%	iuc 1	clb 2	iro 1	ybt 1	ICEKp10		CTX-M-3	armA	ColRNAI_1, IncFIB(K)_1_Kpn3, IncHI1B_1_pNDM-MAR, IncL/M_1	GyrA-87N, dfrA12, sul1, sul1, tet(34)	>=64 (R)	16 (R)	2 (I)	4 (I)	>=4 (R)	<=0.5 (S)	>=16 (R)	<=1 (S)	>=8 (R)	8 (S)	>=16 (R)	>=320 (R)	526912	2006-01-12	Sputum	m			multi-isolates
K7046	ST23	Klebsiella pneumoniae	GCA_014288675.1	CG23	KL1	O1v2	wzi1	rmpA_2(KpVP-1)	rmpA2_6-60%	iuc 1	clb 2	iro 1	ybt 1	ICEKp10		CTX-M-3	armA	ColRNAI_1, IncFIB(K)_1_Kpn3, IncHI1B_1_pNDM-MAR, IncL/M_1	GyrA-87N, dfrA12, sul1, sul1, tet(34)	>=64 (R)	8 (R)	2 (I)	4 (I)	>=4 (R)	<=0.5 (S)	>=16 (R)	<=1 (S)	>=8 (R)	8 (S)	>=16 (R)	>=320 (R)	526912	2005-10-27	Sputum	m			multi-isolates
K7047	ST11	Klebsiella pneumoniae	GCA_014288655.1	CG258	KL64	O2v1	wzi64	-	-							CTX-M-3	armA	Col(MG828)_1, ColRNAI_1, IncFIB(K)_1_Kpn3, IncFII_1_pKP91, IncL/M(pMU407)_1_pMU407, IncR_1	GyrA-83I;ParC-80I, OmpK35-78%, aac(6')-Ib-cr, sul1, sul1, tet(34)	>=64 (R)	16 (R)	2 (I)	4 (I)	>=4 (R)	<=0.5 (S)		<=1 (S)	>=8 (R)	8 (S)	>=16 (R)	40 (S)	565712	2006-09-26	Sputum	f		orthopedics	multi-isolates
K7050	ST1859	Klebsiella quasipneumoniae subsp. similipneumoniae	GCA_014287175.1		KL35	O5	wzi23	-	-							CTX-M-3		ColRNAI_1, IncFIA(HI1)_1_HI1, IncFIB(K)_1_Kpn3	sul1, sul1, tet(34)	<=2 (S)	16 (R)	>=64 (R)	>=64 (R)	<=0.25 (S)	4 (R)	<=1 (S)	2 (S)	<=0.25 (S)	8 (S)	<=1 (S)	<=20 (S)	563300	2006-08-13	Sputum	m			IPM-R
K7057	ST709	Klebsiella pneumoniae	GCA_014287055.1	CG15	KL9	O1v2	wzi9	-	-								armA	ColRNAI_1, ColpVC_1, IncN_1, IncR_1	GyrA-83F;GyrA-87A;ParC-80I, aac(6')-Ib-cr, qnrB4, sul1, sul1, tet(34)	>=64 (R)	>=64 (R)	<=1 (S)	>=64 (R)	>=4 (R)	<=0.5 (S)		<=1 (S)	>=8 (R)	64 (R)		<=20 (S)	454031	2002-02-15	Abscess	m			multi-isolates
K7064	ST23	Klebsiella pneumoniae	GCA_014287045.1	CG23	KL1	O1v2	wzi1	rmpA_2(KpVP-1)	rmpA2_5-54%	iuc 1	clb 2	iro 1	ybt 1	ICEKp10				IncFIB(K)_1_Kpn3, IncHI1B_1_pNDM-MAR	tet(34)	<=2 (S)	<=1 (S)	<=1 (S)	<=1 (S)	<=0.25 (S)	<=0.5 (S)	<=1 (S)	<=1 (S)	<=0.25 (S)	<=4 (S)	<=1 (S)	<=20 (S)	595949	2007-07-05	Sputum	m		General Surgery	IPM-R
K7068	ST11	Klebsiella pneumoniae	GCA_014285265.1	CG258	KL24	O2v1	wzi24	-	-				ybt 13	ICEKp2		CTX-M-15		Col(BS512)_1, Col(BS512)_1__NC_010656_dupe, IncFIB(K)_1_Kpn3, IncFII_1_pKP91	GyrA-83F;GyrA-87A;ParC-80I, tet(34)	<=2 (S)	16 (R)	2 (I)	16 (R)	>=4 (R)	<=0.5 (S)	<=1 (S)	<=1 (S)	>=8 (R)	<=4 (S)	<=1 (S)	<=20 (S)	597002	2007-09-19	Drainage	m		Surgical ICU	multi-isolates
K7074	ST48	Klebsiella pneumoniae	GCA_014286965.1	CG48	KL62	O1v1	wzi62	-	-				ybt 9	ICEKp3		CTX-M-27		ColRNAI_1	qnrS1, dfrA12, sul1, sul1, sul28, tet(34)	<=2 (S)	16 (R)	2 (I)	8 (R)	1 (R)	<=0.5 (S)	>=16 (R)	<=1 (S)	1 (I)	<=4 (S)	8 (R)	>=320 (R)	614415	2008-01-07	Sputum	f		Nephrology	multi-isolates
K7082	ST500	Klebsiella pneumoniae	GCA_014286935.1		KL34	O1v1	wzi34	-	-							CTX-M-3		IncFIB(K)_1_Kpn3, IncN_1	qnrS1, dfrA14, sul2, sul2, tet(34)	<=2 (S)	<=1 (S)	2 (I)	<=1 (S)	1 (R)	<=0.5 (S)	<=1 (S)	<=1 (S)	1 (I)	<=4 (S)	<=1 (S)	>=320 (R)	A849195	2008-08-17	Sputum	f	Acute renal failure	Nephrology	multi-isolates
K7083	ST500	Klebsiella pneumoniae	GCA_014286895.1		KL34	O1v1	wzi34	-	-							CTX-M-3		IncN_1	qnrS1, dfrA14, sul2, sul2, tet(34)	<=2 (S)	2 (I)	2 (I)	<=1 (S)	1 (R)	<=0.5 (S)	<=1 (S)	<=1 (S)	1 (I)	<=4 (S)	<=1 (S)	>=320 (R)	A849195	2008-08-26	Sputum	f	Acute renal failure	Nephrology	multi-isolates
K7084	ST494	Klebsiella pneumoniae	GCA_014286865.1		KL25	O5	wzi141	-	-	iuc 3			ybt 15	ICEKp11		CTX-M-14, CTX-M-15	armA	ColRNAI_1, IncFIB(K)_1_Kpn3, IncFIB(pKPHS1)_1_pKPHS1, IncFII_1_pKP91, IncL/M_1, IncR_1	GyrA-83Y, OmpK35-89%, tet(34)	>=64 (R)	>=64 (R)	16 (R)	>=64 (R)	>=4 (R)	<=0.5 (S)	>=16 (R)	<=1 (S)	4 (R)	>=128 (R)	>=16 (R)	<=20 (S)	B392260	2008-09-05	Drainage	m	Severe acute pancreatitis	Hepatobiliary surgery	multi-isolates
K7104	ST25	Klebsiella pneumoniae	GCA_014286625.1	CG25	KL2	O1v2	wzi72	rmpA_11(ICEKp1)	-			iro 3	ybt 2	ICEKp1				IncFIA(HI1)_1_HI1, IncR_1	qnrS1, dfrA14, sul2, sul2, tet(34), tet(D)	<=2 (S)	<=1 (S)	<=1 (S)	<=1 (S)	1 (R)	<=0.5 (S)	>=16 (R)	<=1 (S)	1 (I)	<=4 (S)	8 (R)	>=320 (R)	C341482	2010-09-22	Tracheal aspirate	m	Mitral valve replacement	Surgical ICU	multi-isolates
K7105	ST25	Klebsiella pneumoniae	GCA_014286595.1	CG25	KL2	O1v2	wzi72	rmpA_11(ICEKp1)	-			iro 3	ybt 2	ICEKp1				IncFIA(HI1)_1_HI1, IncR_1	qnrS1, dfrA14, sul2, sul2, tet(34), tet(D)	<=2 (S)	<=1 (S)	<=1 (S)	<=1 (S)	1 (R)	<=0.5 (S)	>=16 (R)	<=1 (S)	1 (I)	<=4 (S)	8 (R)	>=320 (R)	C341482	2010-09-26	Blood	m	Mitral valve replacement	Surgical ICU	multi-isolates
K7110	ST147-1LV	Klebsiella pneumoniae	GCA_014284915.1	CG147	KL64	O2v1	wzi64	-	rmpA2_8-60%	iuc 1			ybt 14	ICEKp5?		SHV-12, CTX-M-3, CTX-M-14	armA	IncFIB(Mar)_1_pNDM-Mar, IncFIB(pKPHS1)_1_pKPHS1, IncFII_1_pKP91, IncHI1B_1_pNDM-MAR, IncL/M(pMU407)_1_pMU407, IncR_1	GyrA-83F;GyrA-87N;ParC-80I, OmpK35-4%, qnrB4, sul1, sul1, tet(34)	>=64 (R)	>=64 (R)	>=64 (R)	>=64 (R)	>=4 (R)	>=8 (R)	>=16 (R)	>=16 (R)	>=8 (R)	>=128 (R)	>=16 (R)	<=20 (S)	C722523	2010-11-28	Drainage	m	Acute severe pancreatitis	Surgical ICU	multi-isolates
K7111	ST1697	Klebsiella quasipneumoniae subsp. similipneumoniae	GCA_014284905.1		KL49	OL103	wzi505	-	-						IMP-26	CTX-M-3		IncFIA(HI1)_1_HI1, IncFIB(K)_1_Kpn3, IncFII(pMET)_1_pMET1, IncR_1	aac(6')-Ib-cr, qnrB4, sul1, sul1, tet(34)	<=2 (S)	>=64 (R)	>=64 (R)	>=64 (R)	>=4 (R)	>=8 (R)	>=16 (R)	<=1 (S)	4 (R)	64 (R)	8 (R)	<=20 (S)	C894324	2011-03-26	Abdominal fluid	m	stomach ache	Surgical ICU	IPM-R
K7113	ST147	Klebsiella pneumoniae	GCA_014284975.1	CG147	KL81	OL101	wzi81	-	-						IMP-30			ColRNAI_1, IncN_1	GyrA-83I;ParC-80I, aac(6')-Ib-cr, qnrS1, sul1, sul1, sul2, sul2, sul3, tet(34)	<=2 (S)	<=1 (S)	>=64 (R)	>=64 (R)	>=4 (R)	>=8 (R)	>=16 (R)	<=1 (S)	>=8 (R)	64 (R)	>=16 (R)	40 (S)	C744170	2011-04-10	Sputum	f	Hemorrhage	Neurology ICU	multi-isolates
K7114	ST395	Klebsiella pneumoniae	GCA_014284735.1	CG258	KL108	O1v2	wzi105	-	-						KPC-2	CTX-M-27	rmtB	IncFIA_1, IncFIB(K)_1_Kpn3, IncR_1	GyrA-83I;ParC-80I, OmpK35-38%, aac(6')-Ib-cr, qnrB52, dfrA27, sul1, sul1, tet(34)	8 (S)	>=64 (R)	4 (I)	16 (R)	>=4 (R)	>=8 (R)	>=16 (R)	>=16 (R)	>=8 (R)	>=128 (R)	>=16 (R)	>=320 (R)	B199416	2011-04-16	Urine	m	lung infection	Rheumatology	IPM-R
K7116	ST48	Klebsiella pneumoniae	GCA_014284835.1	CG48	KL62	O1v1	wzi62	-	-				ybt 9	ICEKp3	IMP-8-like	CTX-M-27		IncFIB(K)_1_Kpn3, IncFII_1_pKP91, IncL/M(pMU407)_1_pMU407	qnrS1, dfrA12, sul1, sul1, tet(34), tet(D)	<=2 (S)	32 (R)	>=64 (R)	>=64 (R)	>=4 (R)	>=8 (R)	<=1 (S)	<=1 (S)	>=8 (R)	>=128 (R)	8 (R)	<=20 (S)	C970775	2011-07-23	Urine	m	Infectious shock	Surgical ICU	multi-isolates
K7121	ST11-1LV	Klebsiella pneumoniae	GCA_014286465.1	CG258	KL14	O3b	wzi14	-	-				ybt 14	ICEKp5?		CTX-M-14	armA	ColRNAI_1, IncFIB(K)_1_Kpn3, IncN3_1, IncR_1	GyrA-83I;ParC-80I, OmpK35-17%;OmpK36-7%, qnrS1, sul1, sul1, sul2, sul2, tet(34)	>=64 (R)	8 (R)	32 (R)	>=64 (R)	>=4 (R)	2 (R)	>=16 (R)	<=1 (S)	>=8 (R)	8 (S)	>=16 (R)	80 (I)	B456396	2011-12-05	Sputum	f	Cerebral infarction	Neurology	multi-isolates
K7122	ST11-1LV	Klebsiella pneumoniae	GCA_014286475.1	CG258	KL14	O3b	wzi14	-	-				ybt 14	ICEKp5?		CTX-M-14	armA	ColRNAI_1, IncFIB(K)_1_Kpn3, IncFII_1_pKP91, IncR_1	GyrA-83I;ParC-80I, OmpK35-17%, aac(6')-Ib-cr, qnrS1, sul1, sul1, sul2, sul2, tet(34)	>=64 (R)	16 (R)	2 (I)	4 (I)	>=4 (R)	<=0.5 (S)	>=16 (R)	<=1 (S)	>=8 (R)	8 (S)	>=16 (R)	40 (S)	600713	2011-12-21	Sputum	m	Hemorrhage	Neurology	multi-isolates
K7124	ST753	Klebsiella pneumoniae	GCA_014286355.1		KL3	O2v2	0	-	-							SHV-2, SHV-27, CTX-M-14		ColRNAI_1, IncFIB(K)_1_Kpn3, IncFII_1_pKP91	qnrS1, dfrA1, sul1, sul1, tet(34)	<=2 (S)	<=1 (S)	<=1 (S)	<=1 (S)	1 (R)	<=0.5 (S)	>=16 (R)	<=1 (S)	1 (I)	<=4 (S)	8 (R)	<=20 (S)	600713	2011-12-07	Sputum	m	Hemorrhage	Neurology	multi-isolates
K7127	ST1326	Klebsiella pneumoniae	GCA_014286425.1	CG258	KL110	O3b	wzi346	-	-				ybt 10	ICEKp4				IncFIB(K)_1_Kpn3, IncN_1, IncR_1	GyrA-83I;ParC-80I, OmpK36-88%, aac(6')-Ib-cr, qnrB4, qnrS1, dfrA14, sul1, sul1, sul2, sul2, tet(34)	4 (S)	>=64 (R)	2 (I)	>=64 (R)	>=4 (R)	>=8 (R)	<=1 (S)	2 (S)	>=8 (R)	>=128 (R)	>=16 (R)	>=320 (R)	D399177	2012-02-16	Drainage	f	Primary liver cancer	Hepatobiliary surgery	IPM-R
K7129	ST11-1LV	Klebsiella pneumoniae	GCA_014286415.1	CG258	KL14	O3b	wzi14	-	-				ybt 14	ICEKp5?		CTX-M-14	armA	ColRNAI_1, IncFIB(K)_1_Kpn3, IncFII_1_pKP91, IncN3_1, IncR_1	GyrA-83I;ParC-80I, OmpK35-17%;OmpK36-7%, qnrS1, sul1, sul1, sul2, sul2, tet(34)	>=64 (R)	<=1 (S)	2 (I)	>=64 (R)	>=4 (R)	<=0.5 (S)	>=16 (R)	<=1 (S)	>=8 (R)	<=4 (S)	>=16 (R)	<=20 (S)	B456396	2012-03-05	Sputum	f	Cerebral infarction	Rehabilitation medicine	multi-isolates
K7131	ST11	Klebsiella pneumoniae	GCA_014286375.1	CG258	KL39	O3b	wzi39	-	-				ybt 13	ICEKp2	KPC-2	SFO-1	armA	ColRNAI_1, IncFIB(K)_1_Kpn3	GyrA-83I;ParC-80I, OmpK35-21%, aac(6')-Ib-cr, dfrA10, sul1, sul1, tet(34)	>=64 (R)	>=64 (R)	4 (I)	16 (R)	>=4 (R)	>=8 (R)	>=16 (R)	>=16 (R)	>=8 (R)	>=128 (R)	>=16 (R)	<=20 (S)	D524519	2012-03-19	Sputum	m	Hummal place	Hepatobiliary surgery	multi-isolates
K7135	ST11	Klebsiella pneumoniae	GCA_014286305.1	CG258	KL39	O3b	wzi39	-	-				ybt 13	ICEKp2	KPC-2	SFO-1	armA	ColRNAI_1, IncFIB(K)_1_Kpn3, IncFII(p14)_1_p14, IncQ1_1	GyrA-83I;ParC-80I, OmpK35-21%, aac(6')-Ib-cr, dfrA1, dfrA25, sul1, sul1, tet(34)	>=64 (R)	>=64 (R)	8 (R)	16 (R)	>=4 (R)	>=8 (R)	>=16 (R)	>=16 (R)	>=8 (R)	>=128 (R)	>=16 (R)	>=320 (R)	D524519	2012-05-11	Sputum	m	Hummal place	Hepatobiliary surgery	multi-isolates
K7137	ST1834-2LV	Klebsiella quasipneumoniae subsp. similipneumoniae	GCA_014286255.1		KL101	O3/O3a	wzi231	-	-									ColRNAI_1, IncFIB(K)_1_Kpn3, IncFIB(pKPHS1)_1_pKPHS1	tet(34)	<=2 (S)	>=64 (R)	>=64 (R)	>=64 (R)	<=0.25 (S)	<=1 (S)	<=1 (S)	>=8 (R)	<=0.25 (S)	8 (S)	<=1 (S)	<=20 (S)	D722425	2012-06-15	Drainage	f	Gallbladder occupying	Hepatobiliary surgery	IPM-R
K7138	ST25	Klebsiella pneumoniae	GCA_014286185.1	CG25	KL2	O1v2	wzi72	rmpA_11(ICEKp1)	-	iuc 3		iro 3	ybt 2	ICEKp1		SHV-12, CTX-M-3, CTX-M-14	armA	ColRNAI_1, IncFIB(K)_1_Kpn3, IncFII_1_pKP91, IncR_1	qnrB4, sul1, sul1, tet(34)	>=64 (R)	>=64 (R)	>=64 (R)	>=64 (R)	>=4 (R)	>=8 (R)	>=16 (R)	4 (I)	>=8 (R)	>=128 (R)	>=16 (R)	40 (S)	D813085	2012-06-18	Bile	m	Obstructive jaundice	Ultrasound intervention	multi-isolates
K7139	ST25	Klebsiella pneumoniae	GCA_014286225.1	CG25	KL2	O1v2	wzi72	rmpA_11(ICEKp1)	-	iuc 3		iro 3	ybt 2	ICEKp1		SHV-12, CTX-M-3, CTX-M-14	armA	ColRNAI_1, IncFIB(K)_1_Kpn3, IncFII_1_pKP91, IncR_1	qnrB4, sul1, sul1, tet(34)	>=64 (R)	>=64 (R)	2 (I)	>=64 (R)	0.5 (I)	<=0.5 (S)	>=16 (R)	<=1 (S)	1 (I)	<=4 (S)	>=16 (R)	<=20 (S)	D813085	2012-06-20	Blood	m	Obstructive jaundice	Ultrasound intervention	multi-isolates
K7140	ST395-1LV	Klebsiella pneumoniae	GCA_014286205.1		KL3	O1v2	wzi59	-	-				ybt 15	ICEKp11		CTX-M-55, SFO-1	armA	ColRNAI_1, IncFIB(K)_1_Kpn3, IncFII(p14)_1_p14, IncFII_1_pKP91, IncI1_1_Alpha, IncR_1	GyrA-83I;ParC-80I, OmpK35-38%;OmpK36-11%, aac(6')-Ib-cr, dfrA10, sul1, sul1, tet(34)	>=64 (R)	>=64 (R)	>=64 (R)	>=64 (R)	>=4 (R)	>=8 (R)	>=16 (R)	<=1 (S)	>=8 (R)	>=128 (R)	>=16 (R)	<=20 (S)	D767564	2012-06-15	Drainage	f	Acute severe pancreatitis	Surgical ICU	IPM-R
K7145	ST37	Klebsiella pneumoniae	GCA_014285855.1	CG37	KL12	OL103	wzi12	-	-						KPC-2			ColRNAI_1, IncFIB(K)_1_Kpn3, IncFII(p14)_1_p14, IncN_1, IncQ1_1	qnrS1, dfrA14, dfrA25, sul1, sul1, tet(34)	<=2 (S)	16 (R)	<=1 (S)	4 (I)	1 (R)	4 (R)	>=16 (R)	8 (R)	1 (I)	>=128 (R)	8 (R)	>=320 (R)	D930218	2012-08-26	Blood	m	Acute severe pancreatitis	Surgical ICU	multi-isolates
K7147	ST37	Klebsiella pneumoniae	GCA_014286095.1	CG37	KL12	OL103	wzi12	-	-						KPC-2			ColRNAI_1, IncFIB(K)_1_Kpn3, IncFII(p14)_1_p14, IncN_1, IncQ1_1	qnrS1, dfrA14, dfrA25, sul1, sul1, tet(34)	<=2 (S)	16 (R)	2 (I)	4 (I)	1 (R)	4 (R)	>=16 (R)	8 (R)	1 (I)	>=128 (R)	8 (R)	>=320 (R)	D930218	2012-09-07	Blood	m	Acute severe pancreatitis	Surgical ICU	multi-isolates
K7148	ST1133-3LV	Klebsiella quasipneumoniae subsp. similipneumoniae	GCA_014286115.1		KL132	O12	0	-	-						IMP-4			ColRNAI_1, IncFIB(K)_1_Kpn3, IncR_1	qnrB4, sul1, sul1, tet(34)	<=2 (S)	<=1 (S)	16 (R)	>=64 (R)	1 (R)	4 (R)	>=16 (R)	<=1 (S)	1 (I)	8 (S)	8 (R)	<=20 (S)	F111996	2012-11-02	Drainage	f	car accidents	Emergency ICU	IPM-R
K7149	ST86	Klebsiella pneumoniae	GCA_014286055.1	CG86	KL2	O1v1	wzi2	rmpA_2(KpVP-1)	rmpA2_9*-48%	iuc 1		iro 1	ybt 9	ICEKp3				IncFIB(K)_1_Kpn3, IncHI1B_1_pNDM-MAR	tet(34)	<=2 (S)	<=1 (S)	<=1 (S)	<=1 (S)	<=0.25 (S)	<=0.5 (S)	<=1 (S)	<=1 (S)	1 (I)	16 (I)	<=1 (S)	<=20 (S)	604011	2012-11-30	Aspirate	m	Recurrence of liver cancer	Hepatobiliary surgery	multi-isolates
K7150	ST383	Klebsiella pneumoniae	GCA_014286025.1	CG42	KL30	O1v2	0	rmpA_2*(KpVP-1)	rmpA2_6*-47%	iuc 1					OXA-48	CTX-M-14		IncFIB(Mar)_1_pNDM-Mar, IncHI1B_1_pNDM-MAR, IncL/M(pOXA-48)_1_pOXA-48, IncR_1	GyrA-83F;GyrA-87N;ParC-80I, OmpK35-10%, dfrA14, sul1, sul1, tet(34), tet(B), tet(B)	>=64 (R)	16 (R)	32 (R)	16 (R)	>=4 (R)	4 (R)	>=16 (R)	4 (I)	>=8 (R)	>=128 (R)	4 (I)	>=320 (R)	F125675	2013-06-17	Urine	m	Cervical spondylosis	Surgical ICU	IPM-R
K7152	ST17	Klebsiella pneumoniae	GCA_014286015.1	CG17/20	KL146	O2v2	wzi118	-	-						KPC-2	CTX-M-14		ColRNAI_1, IncFIB(K)_1_Kpn3, IncFII_1_pKP91, IncN_1	qnrS1, dfrA1, sul1, sul1, sul2, sul2, tet(34), tet(D)	<=2 (S)	>=64 (R)	2 (I)	16 (R)	0.5 (I)	>=8 (R)	>=16 (R)	>=16 (R)	1 (I)	>=128 (R)	8 (R)	>=320 (R)	F399505	2013-07-20	Tissue	f	Lower common bile duct stones	Surgical ICU	IPM-R
K7153	ST11	Klebsiella pneumoniae	GCA_014285995.1	CG258	KL103	O2v1	wzi74	-	-				ybt 9	ICEKp3	KPC-2	CTX-M-14		ColRNAI_1, IncA/C2_1, IncFIB(pKPHS1)_1_pKPHS1, IncFII_1_pKP91, IncR_1	GyrA-83I;ParC-80I, OmpK35-40%, sul2, sul2, tet(34)	<=2 (S)	>=64 (R)	2 (I)	16 (R)	>=4 (R)	4 (R)	<=1 (S)	8 (R)	2 (R)	>=128 (R)	<=1 (S)	<=20 (S)	F032283	2013-07-24	Placenta	m	Spinal cord disease	Neurology	IPM-R
K7154	ST15	Klebsiella pneumoniae	GCA_014285965.1	CG15	KL24	O1v1	wzi24	-	-				ybt 14	ICEKp5?	KPC-2	CTX-M-3	armA	ColRNAI_1, IncFIB(Mar)_1_pNDM-Mar, IncFIB(pKPHS1)_1_pKPHS1, IncHI1B_1_pNDM-MAR, IncL/M(pOXA-48)_1_pOXA-48	GyrA-83F;GyrA-87A;ParC-80I, qnrB4, sul1, sul1, tet(34)	8 (S)	>=64 (R)	16 (R)	>=64 (R)	>=4 (R)	>=8 (R)	>=16 (R)	8 (R)	>=8 (R)	>=128 (R)	>=16 (R)	<=20 (S)	F002443	2013-08-27	Abdominal fluid	m	Bile duct stones	Oncology	IPM-R
K7155	ST1834-2LV	Klebsiella quasipneumoniae subsp. similipneumoniae	GCA_014285945.1		KL101	O3/O3a	wzi231	-	-									ColRNAI_1, IncFIB(K)_1_Kpn3, IncFIB(pKPHS1)_1_pKPHS1	tet(34)	<=2 (S)	<=1 (S)	>=64 (R)	>=64 (R)	<=0.25 (S)	>=8 (R)	<=1 (S)	4 (I)	<=0.25 (S)	8 (S)	<=1 (S)	<=20 (S)	Y0394820	2013-09-06	Tissue	m	Obstructive jaundice	Hepatobiliary surgery	IPM-R
K7156	ST514	Klebsiella pneumoniae	GCA_014285895.1		KL39	O1v1	wzi160	rmpA_11(ICEKp1)	-	iuc 3		iro 3	ybt 2	ICEKp1	IMP-4	CTX-M-14, SFO-1		IncA/C2_1, IncFIB(K)_1_Kpn3, IncFII(pCRY)_1_pCRY, IncFII_1_pKP91, IncQ1_1	qnrB6, qnrS1, dfrA12, dfrA27, sul1, sul1, sul2, sul2, tet(34), tet(D)	<=2 (S)	16 (R)	16 (R)	>=64 (R)	1 (R)	>=8 (R)	>=16 (R)	8 (R)	1 (I)	>=128 (R)	>=16 (R)	>=320 (R)	F552610	2014-05-18	Sputum	m	diabetes	Surgical ICU	IPM-R
K7158	ST383	Klebsiella pneumoniae	GCA_014285835.1	CG42	KL30	O1v2	0	rmpA_2*(KpVP-1)	rmpA2_6*-55%	iuc 1					OXA-48	CTX-M-14		IncFIB(Mar)_1_pNDM-Mar, IncHI1B_1_pNDM-MAR, IncL/M(pOXA-48)_1_pOXA-48, IncR_1	GyrA-83F;GyrA-87N;ParC-80I, OmpK35-10%, dfrA14, sul1, sul1, tet(34), tet(B), tet(B)	>=64 (R)	>=64 (R)	>=64 (R)	16 (R)	>=4 (R)	>=8 (R)	>=16 (R)	>=16 (R)	>=8 (R)	>=128 (R)	4 (I)	>=320 (R)	35495	2014-02-25	Sputum	m	lung infection	Respiratory ICU	IPM-R
K7159	ST1265	Klebsiella pneumoniae	GCA_014285765.1	CG23	KL1	O1v2	wzi1	rmpA_2(KpVP-1)	rmpA2_8-60%	iuc 1	clb 2	iro 1	ybt 1	ICEKp10	KPC-2			IncFIB(K)_1_Kpn3, IncHI1B_1_pNDM-MAR	tet(34)	<=2 (S)	>=64 (R)	8 (R)	>=64 (R)	1 (R)	>=8 (R)	<=1 (S)	>=16 (R)	1 (I)	>=128 (R)	<=1 (S)	<=20 (S)	F538522	2014-06-09	Abdominal fluid	m	Abdominal infection	Hepatobiliary surgery	IPM-R
K7160	ST15	Klebsiella pneumoniae	GCA_014285755.1	CG15	KL19	O1v2	wzi19	-	rmpA2_8-60%	iuc 1			ybt 14	ICEKp5?	KPC-2	CTX-M-15	armA	Col(MG828)_1, IncFIB(K)_1_Kpn3, IncFIB(Mar)_1_pNDM-Mar, IncFII_1_pKP91, IncHI1B_1_pNDM-MAR	GyrA-83F;GyrA-87A;ParC-80I, aac(6')-Ib-cr, qnrB4, dfrA12, sul1, sul1, tet(34)	>=64 (R)	>=64 (R)	8 (R)	>=64 (R)	>=4 (R)	>=8 (R)	>=16 (R)	>=16 (R)	>=8 (R)	>=128 (R)	>=16 (R)	>=320 (R)	Y0809972	2014-08-19	Placenta	m	lung infection		IPM-R
K7161	ST383	Klebsiella pneumoniae	GCA_014285775.1	CG42	KL30	O1v2	0	-	-						OXA-48	CTX-M-14		IncL/M(pOXA-48)_1_pOXA-48, IncR_1	GyrA-83F;GyrA-87N;ParC-80I, OmpK35-10%, dfrA14, tet(34)	>=64 (R)	16 (R)	4 (I)	4 (I)	>=4 (R)	4 (R)	>=16 (R)	<=1 (S)	>=8 (R)	>=128 (R)	8 (R)	<=20 (S)	F693654	2014-08-19	Sputum	f	lung infection	Respiratory ICU	multi-isolates
K7162	ST383	Klebsiella pneumoniae	GCA_014285715.1	CG42	KL30	O1v2	0	-	-						OXA-48	CTX-M-14		IncL/M(pOXA-48)_1_pOXA-48, IncR_1	GyrA-83F;GyrA-87N;ParC-80I, OmpK35-10%, dfrA14, tet(34)	>=64 (R)	16 (R)	32 (R)	4 (I)	>=4 (R)	4 (R)	>=16 (R)	2 (S)	>=8 (R)	>=128 (R)	8 (R)	<=20 (S)	F693654	2014-08-02	Urine	f	lung infection	Respiratory ICU	multi-isolates
K7163	ST383	Klebsiella pneumoniae	GCA_014285735.1	CG42	KL30	O1v2	0	rmpA_2*(KpVP-1)	rmpA2_6*-47%	iuc 1					OXA-48	CTX-M-14		IncFIB(Mar)_1_pNDM-Mar, IncHI1B_1_pNDM-MAR, IncL/M(pOXA-48)_1_pOXA-48, IncR_1	GyrA-83F;GyrA-87N;ParC-80I, OmpK35-10%;OmpK36-45%, dfrA14, sul1, sul1, tet(34), tet(B), tet(B)	>=64 (R)	8 (R)	16 (R)	4 (I)	>=4 (R)	2 (R)	>=16 (R)	2 (S)	>=8 (R)	>=128 (R)	2 (S)	>=320 (R)	B228441	2014-07-08	Urine	m	Cerebral infarction		IPM-R
K7164	ST383	Klebsiella pneumoniae	GCA_014285665.1	CG42	KL30	O1v2	0	rmpA_2*(KpVP-1)	rmpA2_6*-47%	iuc 1					OXA-48	CTX-M-14		ColRNAI_1, IncFIB(Mar)_1_pNDM-Mar, IncFII_1_pKP91, IncHI1B_1_pNDM-MAR, IncL/M(pOXA-48)_1_pOXA-48, IncR_1	GyrA-83F;GyrA-87N;ParC-80I, OmpK35-10%, aac(6')-Ib-cr, qnrB52, dfrA14, dfrA27, sul1, sul1, tet(34), tet(B), tet(B)	>=64 (R)	16 (R)	4 (I)	4 (I)	>=4 (R)	>=8 (R)	>=16 (R)	2 (S)	>=8 (R)	>=128 (R)	8 (R)	>=320 (R)	67348	2014-07-31	Sputum	m	Pulmonary nodule+	Respiratory	IPM-R
K7165	ST383	Klebsiella pneumoniae	GCA_014285675.1	CG42	KL30	O1v2	0	rmpA_2*(KpVP-1)	rmpA2_6*-47%	iuc 1					OXA-48	CTX-M-14		IncFIB(Mar)_1_pNDM-Mar, IncHI1B_1_pNDM-MAR, IncL/M(pOXA-48)_1_pOXA-48, IncR_1	GyrA-83F;GyrA-87N;ParC-80I, OmpK35-10%, dfrA14, sul1, sul1, tet(34), tet(B), tet(B)	>=64 (R)	>=64 (R)	>=64 (R)	4 (I)	>=4 (R)	>=8 (R)	>=16 (R)	>=16 (R)	>=8 (R)	>=128 (R)	16 (R)	>=320 (R)	66727	2013-08-13	Sputum	m	lung infection	Respiratory ICU	IPM-R
K7166	ST629	Klebsiella pneumoniae	GCA_014285635.1		KL14	O3b	wzi23	-	-									Col(MGD2)_1, IncFIA(HI1)_1_HI1, IncFIB(Mar)_1_pNDM-Mar, IncFIB(pKPHS1)_1_pKPHS1, IncHI1B_1_pNDM-MAR, IncR_1	GyrA-83I;ParC-80I, sul2, sul2, tet(34), tet(D)	<=2 (S)	<=1 (S)	>=64 (R)	>=64 (R)	>=4 (R)	4 (R)	<=1 (S)	4 (I)	>=8 (R)	64 (R)	<=1 (S)	40 (S)	456995	2014-10-30	Sputum	f	Fever	Nephrology	IPM-R
K7167	ST383	Klebsiella pneumoniae	GCA_014285645.1	CG42	KL30	O1v2	0	-	-						OXA-48	CTX-M-14		ColRNAI_1, IncL/M(pOXA-48)_1_pOXA-48, IncR_1	GyrA-83F;GyrA-87N;ParC-80I, OmpK35-10%;OmpK36-84%, dfrA14, tet(34)	>=64 (R)	>=64 (R)	>=64 (R)	4 (I)	>=4 (R)	>=8 (R)	>=16 (R)	>=16 (R)	>=8 (R)	>=128 (R)	16 (R)	40 (S)	59359	2015-01-15	Blood	m	Acute exacerbation of chronic obstructive pulmonary disease	Respiratory ICU	IPM-R
K7169	ST11	Klebsiella pneumoniae	GCA_014285535.1	CG258	KL47	OL101	wzi209	-	-				ybt 9	ICEKp3	KPC-2	CTX-M-65		ColRNAI_1, IncFII(pHN7A8)_1_pHN7A8, IncR_1	GyrA-83I;GyrA-87G;ParC-80I, OmpK35-17%;OmpK36GD, sul1, sul1, tet(34)	<=2 (S)	>=64 (R)	>=64 (R)	16 (R)	>=4 (R)	>=8 (R)	<=1 (S)	>=16 (R)	>=8 (R)	64 (R)	<=1 (S)	<=20 (S)	156055	2014-11-17	Urine	f	Cerebral infarction	Neurology	IPM-R
K7170	ST11	Klebsiella pneumoniae	GCA_014285485.1	CG258	KL47	OL101	wzi209	-	-				ybt 9	ICEKp3	KPC-2	CTX-M-65	rmtB	ColRNAI_1, IncFIB(K)_1_Kpn3, IncFII(pHN7A8)_1_pHN7A8, IncFII_1_pKP91, IncN_1, IncR_1, IncX1_1	GyrA-83I;GyrA-87G;ParC-80I, OmpK35-17%;OmpK36GD, aac(6')-Ib-cr, qnrS1, dfrA1, dfrA27, sul14, sul1, sul1, tet(34)	>=64 (R)	>=64 (R)	>=64 (R)	>=64 (R)	>=4 (R)	>=8 (R)	>=16 (R)	>=16 (R)	>=8 (R)	>=128 (R)	>=16 (R)	>=320 (R)	A928492	2015-03-20	Tissue	m	Acute severe pancreatitis	Hepatobiliary surgery	IPM-R
K7171	ST383	Klebsiella pneumoniae	GCA_014285615.1	CG42	KL30	O1v2	0	-	-						OXA-48	CTX-M-14		IncFIB(Mar)_1_pNDM-Mar, IncHI1B_1_pNDM-MAR, IncL/M(pOXA-48)_1_pOXA-48, IncR_1	GyrA-83F;GyrA-87N;ParC-80I, OmpK35-10%;OmpK36-72%, dfrA14, tet(34)	>=64 (R)	>=64 (R)	>=64 (R)	16 (R)	>=4 (R)	>=8 (R)	>=16 (R)	>=16 (R)	>=8 (R)	>=128 (R)	8 (R)	40 (S)	198892	2015-04-20	Sputum	f	lung infection	Respiratory ICU	multi-isolates
K7172	ST383	Klebsiella pneumoniae	GCA_014285545.1	CG42	KL30	O1v2	0	-	-						OXA-48	CTX-M-14		IncFIB(Mar)_1_pNDM-Mar, IncHI1B_1_pNDM-MAR, IncL/M(pOXA-48)_1_pOXA-48, IncR_1	GyrA-83F;GyrA-87N;ParC-80I, OmpK35-10%;OmpK36-72%, dfrA14, tet(34)	>=64 (R)	>=64 (R)	>=64 (R)	16 (R)	>=4 (R)	>=8 (R)	>=16 (R)	>=16 (R)	>=8 (R)	>=128 (R)	8 (R)	40 (S)	198892	2015-04-16		f	lung infection	Respiratory ICU	multi-isolates
K7173	ST11	Klebsiella pneumoniae	GCA_014285495.1	CG258	KL47	OL101	wzi209	-	-				ybt 9	ICEKp3	KPC-2	CTX-M-65	rmtB	ColRNAI_1, IncFII(pHN7A8)_1_pHN7A8	GyrA-83I;GyrA-87G;ParC-80I, OmpK35-17%;OmpK36GD, sul1, sul1, tet(34)	>=64 (R)	>=64 (R)	32 (R)	>=64 (R)	>=4 (R)	>=8 (R)	>=16 (R)	>=16 (R)	>=8 (R)	>=128 (R)	>=16 (R)	<=20 (S)	F893681	2015-09-12	Urine	m	Secondary epilepsy	Neurology	IPM-R
K7174	ST383	Klebsiella pneumoniae	GCA_014284855.1	CG42	KL30	O1/O2v2	0	-	-						OXA-48	CTX-M-14		IncL/M(pOXA-48)_1_pOXA-48, IncR_1	GyrA-83F;GyrA-87N;ParC-80I, OmpK35-10%, dfrA14, tet(34)	>=64 (R)	16 (R)	8 (R)	4 (I)	>=4 (R)	4 (R)	>=16 (R)	2 (S)	>=8 (R)	>=128 (R)	4 (I)	<=20 (S)	601142	2015-10-02	Sputum	m	Pneumonia	Respiratory ICU	IPM-R
K72	ST11	Klebsiella pneumoniae	GCA_014284755.1	CG258	KL47	OL101	wzi209	-	-				ybt 9	ICEKp3	KPC-2	SHV-12, CTX-M-65		ColRNAI_1, IncFIB(K)_1_Kpn3, IncFII(pHN7A8)_1_pHN7A8, IncFII_1_pKP91, IncR_1	GyrA-83I;GyrA-87G;ParC-80I, OmpK35-17%;OmpK36GD, dfrA1, sul14, sul1, sul1, tet(34)	<=2 (S)	>=64 (R)	>=64 (R)	>=64 (R)	>=4 (R)	>=8 (R)	<=1 (S)	>=16 (R)	>=8 (R)		<=1 (S)	>=320 (R)	F858835	2015-04-08	Sputum	m	stomachache	Surgical ICU	Viral Outbreak 4
K73	ST11	Klebsiella pneumoniae	GCA_014285575.1	CG258	KL47	OL101	wzi209	-	-				ybt 9	ICEKp3	KPC-2	SHV-12, CTX-M-65		ColRNAI_1, IncFIB(K)_1_Kpn3, IncFII(pHN7A8)_1_pHN7A8, IncFII_1_pKP91, IncR_1	GyrA-83I;GyrA-87G;ParC-80I, OmpK35-17%;OmpK36GD, dfrA1, sul14, sul1, sul1, tet(34)	<=2 (S)	>=64 (R)	>=64 (R)	>=64 (R)	>=4 (R)	>=8 (R)	<=1 (S)	>=16 (R)	>=8 (R)		<=1 (S)	>=320 (R)	F642142	2015-04-09	Aspirate	f	abdominal distention	Surgical ICU	Viral Outbreak 4
K74	ST11	Klebsiella pneumoniae	GCA_014284875.1	CG258	KL47	OL101	wzi209	-	-				ybt 9	ICEKp3	KPC-2	CTX-M-3	armA	ColRNAI_1, IncA/C2_1, IncFIB(pKPHS1)_1_pKPHS1	GyrA-83I;GyrA-87G;ParC-80I, OmpK35-17%;OmpK36GD, dfrA1, dfrA25, sul1, sul1, sul2, sul2, tet(34)	>=64 (R)	>=64 (R)	>=64 (R)	16 (R)	>=4 (R)	>=8 (R)	>=16 (R)	>=16 (R)	>=8 (R)		>=16 (R)	>=320 (R)	D975403	2015-04-06	Sputum	m	Fever; abdominal infection	Surgical ICU	Viral Outbreak 4
K75	ST29	Klebsiella pneumoniae	GCA_014285475.1	CG29	KL54	O1v2	wzi115	rmpA_2(KpVP-1)	rmpA2_8*-60%	iuc 1		iro 1	ybt 9	ICEKp3				IncFIB(K)_1_Kpn3	tet(34)	<=2 (S)	<=1 (S)	<=1 (S)	<=1 (S)	<=0.25 (S)	<=0.5 (S)	<=1 (S)	<=1 (S)	<=0.25 (S)		<=1 (S)	<=20 (S)	Y1110345	2015-04-04	Sputum	f	Double kidney occupying	Surgical ICU	Viral Outbreak 4
K76	ST11	Klebsiella pneumoniae	GCA_014285435.1	CG258	KL47	OL101	wzi209	-	-				ybt 9	ICEKp3	KPC-2	SHV-12, CTX-M-65		ColRNAI_1, IncFIB(K)_1_Kpn3, IncFII(pHN7A8)_1_pHN7A8, IncFII_1_pKP91, IncR_1	GyrA-83I;GyrA-87G;ParC-80I, OmpK35-17%;OmpK36GD, dfrA1, sul14, sul1, sul1, tet(34)	<=2 (S)	>=64 (R)	>=64 (R)	>=64 (R)	>=4 (R)	>=8 (R)	<=1 (S)	>=16 (R)	>=8 (R)		<=1 (S)	>=320 (R)	F642142	2015-04-10	Sputum	f	abdominal distention	Surgical ICU	Viral Outbreak 4
K77	ST11	Klebsiella pneumoniae	GCA_014285445.1	CG258	KL47	OL101	wzi209	-	-				ybt 9	ICEKp3	KPC-2	SHV-12, CTX-M-65		ColRNAI_1, IncFIB(K)_1_Kpn3, IncFII(pHN7A8)_1_pHN7A8, IncFII_1_pKP91, IncR_1	GyrA-83I;GyrA-87G;ParC-80I, OmpK35-17%;OmpK36GD, dfrA1, sul14, sul1, sul1, tet(34)	<=2 (S)	>=64 (R)	>=64 (R)	>=64 (R)	>=4 (R)	>=8 (R)	<=1 (S)	>=16 (R)	>=8 (R)		<=1 (S)	>=320 (R)	F642142	2015-04-10	Tissue	f	abdominal distention	Surgical ICU	Viral Outbreak 4

## Sheet: S3_CG258_public
sample_id	assembly_accession_no	isolation_date	country	patient_id	ST	K_locus	carbapenemase	Colibactin	Salmochelin	ESBL_binary	Aerobactin_binary	rmpA_binary	rmpA2_binary	Yersiniabactin_binary	KPC-2_binary
1	GCA_007954805.1	2017	China		ST11	KL64	KPC-2			1	1	1	1	1	1
101731	GCA_001647475.1	2008	USA		ST11	KL28				1	0	0	0	0	0
1145	GCA_005503985.1	2017	China		ST11	KL64	KPC-2			1	1	1	1	1	1
1212	GCA_005504235.1	2017	China		ST11	KL64	KPC-2			0	1	1	1	1	1
13008	GCA_005504355.1	2017	China		ST11	KL47	KPC-2*			1	1	0	1	1	1
13100	GCA_005504055.1	2017	China		ST11	KL64	KPC-2			1	1	1	1	1	1
13177	GCA_005504005.1	2017	China		ST11	KL64	KPC-2			1	1	1	1	1	1
13203	GCA_005504305.1	2017	China		ST11	KL64	KPC-2			1	1	1	1	1	1
13207	GCA_005504295.1	2017	China		ST11	KL64	KPC-2			1	1	0	1	1	1
13223	GCA_005504185.1	2017	China		ST11	KL64	KPC-2;NDM-5			0	1	1	1	1	1
15	GCA_007955095.1	2018	China		ST11	KL64	KPC-2			1	1	1	1	1	1
160111	GCA_003429545.1	2014	China		ST11	KL47	KPC-2;OXA-48			1	0	0	0	1	1
16_GR_13	GCA_001701835.2	2013	Greece		ST11	KL15	OXA-48			1	0	0	0	1	0
19	GCA_007955065.1	2018	China		ST11	KL64	KPC-2			1	1	1	1	1	1
30091	GCA_005504015.1	2017	China		ST11	KL64	KPC-2			1	0	0	0	1	1
33	GCA_007954945.1	2017	China		ST11	KL64	KPC-2			1	1	1	1	1	1
35	GCA_007954935.1	2017	China		ST11	KL64	KPC-2			1	1	0	1	1	1
36	GCA_007955015.1	2017	China		ST11	KL64	KPC-2			1	1	1	1	1	1
37	GCA_007954925.1	2017	China		ST11	KL64	KPC-2			1	1	0	1	1	1
4017	GCA_005504075.1	2017	China		ST11	KL64	KPC-2			1	0	0	0	1	1
4021	GCA_005504095.1	2017	China		ST11	KL64	KPC-2			1	1	1	1	1	1
4051	GCA_005504255.1	2017	China		ST11	KL15	NDM-1			0	0	0	0	1	0
4079	GCA_005503975.1	2017	China		ST11	KL15	KPC-2;NDM-1			1	0	0	0	1	1
4300STDY6470429	GCA_900494535.1	2016	Thailand		ST11	KL123				1	0	0	0	0	0
4300STDY6470465	GCA_900494065.1	2016	Thailand		ST11	KL15	OXA-232			1	0	0	0	1	0
4300STDY6470486	GCA_900494255.1	2016	Thailand		ST11	KL15	OXA-232?			1	0	0	0	1	0
4300STDY6636977	GCA_900493265.1	2016	Thailand		ST11	KL24				1	0	0	0	1	0
44	GCA_007954845.1	2017	China		ST11	KL64	KPC-2			1	1	1	1	1	1
5	GCA_007955155.1	2017	China		ST11	KL64	KPC-2			1	1	1	1	1	1
721005	GCA_002278055.1	2013	China		ST11	KL47				1	0	0	0	1	0
8131	GCA_005504365.1	2017	China		ST11	KL64	KPC-2			1	1	1	1	1	1
8169	GCA_005504085.1	2017	China		ST11	KL64	KPC-2			1	1	1	1	1	1
911021	GCA_002269295.1	2014	China		ST11	KL47				0	0	0	0	1	0
A1502	GCA_002751705.1	2013	China		ST11	KL47	KPC-2			0	0	0	0	1	1
A1674	GCA_002751715.1	2013	China		ST11	KL47	KPC-2			1	0	0	0	1	1
A1732	GCA_002751675.1	2013	China		ST11	KL47	KPC-3			0	0	0	0	1	0
A1760	GCA_002751785.1	2013	China		ST11	KL47	KPC-2			0	0	0	0	1	1
A1771	GCA_002751755.1	2013	China		ST11	KL47	KPC-2			1	0	0	0	1	1
AH-29	GCA_002844965.1	2015	China		ST11	KL64	KPC-2			1	0	0	0	1	1
AH-9	GCA_002844905.1	2015	China		ST11	KL64	KPC-2			1	0	0	0	1	1
AH10	GCA_002845345.1	2015	China		ST11	KL47	KPC-2			0	0	0	0	1	1
AH11	GCA_002861745.1	2015	China		ST11	KL47	KPC-2			1	0	0	0	1	1
AH12	GCA_002861725.1	2015	China		ST11	KL47	KPC-2			1	0	0	0	1	1
AHEPA1046	GCA_006351115.1	2016	Greece		ST11	KL24	NDM-1;OXA-48			1	0	0	0	1	0
AR_0049	GCA_001922465.1	2013	USA		ST11	KL74	NDM-1			1	0	0	0	0	0
AR_0079	GCA_003073335.1	2015	USA		ST11	KL64				1	0	0	0	1	0
AR_0146	GCA_002180175.1	2017	USA		ST11	KL24	NDM-1			1	0	0	0	1	0
AR_0148	GCA_002202255.1	2017	USA		ST11	KL24	NDM-1			1	0	0	0	0	0
ATCC_BAA-2146	GCA_000364385.3	2010	USA		ST11	KL74	NDM-1			1	0	0	0	0	0
B04	GCA_002295145.1	2009	Brazil		ST11	KL64	KPC-2			1	0	0	0	1	1
B11	GCA_002300725.2	2016	Brazil		ST11	KL107	KPC-2			1	0	0	0	1	1
B12AN	GCA_004120115.1	2011	China		ST11	KL15				1	0	0	0	1	0
B15	GCA_003432105.1	2016	Brazil		ST11	KL15	KPC-2			1	0	0	0	1	1
B20143	GCA_001758505.1	2014	India		ST11	KL24	NDM-1			1	1	0	1	1	0
B35	GCA_002300765.2	2016	Brazil		ST11	KL64	KPC-2	clb 3		0	0	0	0	1	1
BA2275	GCA_002967795.1	2018	India		ST11	KL14	NDM-1			1	0	0	0	1	0
BJ-A1040	GCA_002845265.1	2015	China		ST11	KL47	KPC-2			1	0	0	0	1	1
BJCFK909	GCA_003856475.1	2018	China		ST11	KL64	KPC-2			1	1	1	1	1	1
BJK20	GCA_002844865.1	2015	China		ST11	KL47	KPC-2			1	0	0	0	1	1
BJK22	GCA_002844875.1	2015	China		ST11	KL47	KPC-2			1	0	0	0	1	1
BJK23	GCA_002844925.1	2015	China		ST11	KL47	KPC-2			1	0	0	0	1	1
BJK6	GCA_002845315.1	2015	China		ST11	KL47	KPC-2			1	0	0	0	1	1
BJK7	GCA_002845235.1	2015	China		ST11	KL47	KPC-2			1	0	0	0	1	1
BJK8	GCA_002845205.1	2015	China		ST11	KL47	KPC-2			1	0	0	0	1	1
C9-E5-15	GCA_002189385.1	2016	Tunisia		ST11	KL24	NDM-1			1	0	0	0	0	0
CAV1392	GCA_001022035.1	2011	USA		ST11	KL125	KPC-3;KPC-3			1	0	0	0	0	0
CCRI-22199	GCA_004141975.1	2012	Canada		ST11	KL24	NDM-1			1	0	0	0	0	0
CHS208	GCA_001032875.1	2014	USA		ST11	KL125				1	0	0	0	0	0
CHS229	GCA_001033245.1	2014	USA		ST11	KL125				1	0	0	0	0	0
CHS241	GCA_002153085.1	2015	USA		ST11	KL125	KPC-2			0	0	0	0	0	1
CHS86	GCA_001186065.1	2014	USA		ST11	KL125	KPC-3			1	0	0	0	0	0
CHS93	GCA_001030995.1	2014	USA		ST11	KL125				1	0	0	0	0	0
CHS_24	GCA_000693455.1	2012	USA		ST11	KL125	KPC-2			1	0	0	0	0	1
CRKP_I	GCA_005347525.1	2018	India		ST11	KL103				0	0	0	0	1	0
F1	GCA_003367555.1	2014	China		ST11	KL47	KPC-2			1	0	0	0	1	1
F127	GCA_004119995.1	2014	China		ST11	KL47	KPC-2			1	0	0	0	1	1
F138	GCA_004120095.1	2014	China		ST11	KL47	KPC-2			0	0	0	0	1	1
F44	GCA_002848585.1	2016	China		ST11	KL47	KPC-2			1	1	0	1	1	1
F5	GCA_004119955.1	2014	China		ST11	KL47	KPC-2			1	0	0	0	1	1
F77	GCA_004119975.1	2014	China		ST11	KL47	KPC-2			1	0	0	0	1	1
FDAARGOS_444	GCA_002587165.1	2013	Canada		ST11	KL64	KPC-2			1	0	0	0	1	1
FJ11	GCA_002845225.1	2015	China		ST11	KL47	KPC-2*			1	0	0	0	1	1
GD-KPC30	GCA_002845135.1	2015	China		ST11	KL47	KPC-2;NDM-1*?			1	0	0	0	1	1
GD108	GCA_002844935.1	2015	China		ST11	KL47	KPC-2			1	0	0	0	1	1
GD4	GCA_002893825.1	2015	China		ST11	KL47	KPC-2			1	0	0	0	1	1
GEN000186	GCA_004146185.1	2017	France		ST11	KL105				1	0	0	0	0	0
HA-74	GCA_002845045.1	2015	China		ST11	KL47	KPC-2			1	0	0	0	1	1
HA-99	GCA_002845065.1	2015	China		ST11	KL47	KPC-2;NDM-1			1	0	0	0	1	1
HA2-17	GCA_002845095.1	2015	China		ST11	KL47	KPC-2			1	0	0	0	1	1
HN-26	GCA_002861705.1	2015	China		ST11	KL64	KPC-2			1	1	1	1	1	1
HN34-1	GCA_002845125.1	2015	China		ST11	KL47	KPC-2			1	0	0	0	1	1
HN34-2	GCA_002845185.1	2015	China		ST11	KL64	KPC-2			1	1	1	1	1	1
HS11286	GCA_000240185.2	2011	China		ST11	KL103	KPC-2			1	0	0	0	1	1
JM45	GCA_000445405.1	2010	China		ST11	KL125	KPC-2			1	0	0	0	0	1
JS187	GCA_002848565.1	2008	China		ST11	KL103	KPC-2;VIM-1			1	0	0	0	1	1
JXR113	GCA_002845145.1	2015	China		ST11	KL64	KPC-2			1	0	0	0	1	1
JXR114	GCA_002845285.1	2015	China		ST11	KL64	KPC-2			1	0	0	0	1	1
JZX2078	GCA_003312205.1	2017	China		ST11	KL107	KPC-2		iro 1	1	1	0	1	1	1
K017	GCA_014288625.1	2008	China	618767	ST11	KL15				0	0	0	0	0	0
K021	GCA_014289995.1	2008	China	B296922	ST11	KL105				0	0	0	0	1	0
K037	GCA_014289755.1	2014	China	F439612	ST11	KL47	KPC-2			1	0	0	0	1	1
K038	GCA_014289845.1	2014	China	F529553	ST11	KL47	KPC-2			1	0	0	0	1	1
K052	GCA_014289775.1	2014	China	69247	ST11	KL47	KPC-2			1	0	0	0	1	1
K059	GCA_014288595.1	2015	China	600713	ST11-1LV	KL14				1	0	0	0	1	0
K078	GCA_014289615.1	2015	China	F844050	ST11	KL47	KPC-2			1	0	0	0	1	1
K079	GCA_014289655.1	2015	China	Y1331782	ST11	KL47	KPC-2			0	0	0	0	1	1
K280	GCA_003363315.1	2016	China		ST11	KL64	KPC-2			1	1	1	1	1	1
K287	GCA_003363345.1	2016	China		ST11	KL64	KPC-2			1	1	1	1	1	1
K293	GCA_003363395.1	2017	China		ST11	KL64	KPC-2			1	1	1	1	1	1
K321	GCA_003363415.1	2016	China		ST11	KL64	KPC-2			1	1	1	1	1	1
K410	GCA_003363445.1	2016	China		ST11	KL64	KPC-2			1	1	1	1	1	1
K42	GCA_014288615.1	2014	China	69247	ST11	KL47	KPC-2			1	0	0	0	1	1
K43	GCA_014290135.1	2014	China	69247	ST11	KL47	KPC-2			1	0	0	0	1	1
K44	GCA_014288305.1	2014	China	69247	ST11	KL47	KPC-2			1	0	0	0	1	1
K61	GCA_014288495.1	2015	China	Y1112299	ST11	KL47	KPC-2			1	0	0	0	1	1
K63	GCA_014289285.1	2015	China	F845697	ST11	KL47	KPC-2			1	1	0	0	1	1
K64	GCA_014289265.1	2015	China	F845697	ST11	KL47	KPC-2			1	1	0	0	1	1
K65	GCA_014289235.1	2015	China	F858835	ST11	KL47	KPC-2			1	0	0	0	1	1
K66	GCA_014290185.1	2015	China	B827960	ST11	KL47	KPC-2			1	0	0	0	1	1
K66-45	GCA_002113865.1	2010	Norway		ST11	KL24	NDM-1			1	0	0	0	1	0
K68	GCA_014289025.1	2015	China	F858835	ST11	KL47	KPC-2			1	0	0	0	1	1
K7005	GCA_014289075.1	2002	China	462444	ST437	KL36				0	0	0	0	0	0
K7009	GCA_014289205.1	2003	China	276467	ST11	KL54				1	0	0	0	0	0
K7017	GCA_014288335.1	2003	China	475738	ST11	KL14				1	0	0	0	0	0
K7019	GCA_014288195.1	2004	China	31171	ST11	KL14				1	0	0	0	0	0
K7047	GCA_014288655.1	2006	China	565712	ST11	KL64				1	0	0	0	0	0
K7048	GCA_014287185.1	2006	China	214522	ST11	KL64				1	0	0	0	0	0
K7068	GCA_014285265.1	2007	China	597002	ST11	KL24				1	0	0	0	1	0
K7069	GCA_014285215.1	2007	China	590721	ST11	KL64				1	1	0	0	0	0
K7071	GCA_014285255.1	2007	China	518197	ST1264	KL142				1	0	0	0	1	0
K7103	GCA_014286585.1	2010	China	C660977	ST11	KL22				1	0	0	0	0	0
K7106	GCA_014284985.1	2010	China	C580915	ST11	KL141				0	0	0	0	0	0
K7108	GCA_014286575.1	2009	China	67814	ST11	KL105				0	0	0	0	1	0
K7121	GCA_014286465.1	2011	China	B456396	ST11-1LV	KL14				1	0	0	0	1	0
K7122	GCA_014286475.1	2011	China	600713	ST11-1LV	KL14				1	0	0	0	1	0
K7127	GCA_014286425.1	2012	China	D399177	ST1326	KL110				0	0	0	0	1	0
K7129	GCA_014286415.1	2012	China	B456396	ST11-1LV	KL14				1	0	0	0	1	0
K7131	GCA_014286375.1	2012	China	D524519	ST11	KL39	KPC-2			1	0	0	0	1	1
K7135	GCA_014286305.1	2012	China	D524519	ST11	KL39	KPC-2			1	0	0	0	1	1
K7141	GCA_014286175.1	2012	China	67264	ST11	KL39				1	0	0	0	1	0
K7153	GCA_014285995.1	2013	China	F032283	ST11	KL103	KPC-2			1	0	0	0	1	1
K7169	GCA_014285535.1	2014	China	156055	ST11	KL47	KPC-2			1	0	0	0	1	1
K7170	GCA_014285485.1	2015	China	A928492	ST11	KL47	KPC-2			1	0	0	0	1	1
K7173	GCA_014285495.1	2015	China	F893681	ST11	KL47	KPC-2			1	0	0	0	1	1
K72	GCA_014284755.1	2015	China	F858835	ST11	KL47	KPC-2			1	0	0	0	1	1
K73	GCA_014285575.1	2015	China	F642142	ST11	KL47	KPC-2			1	0	0	0	1	1
K74	GCA_014284875.1	2015	China	D975403	ST11	KL47	KPC-2			1	0	0	0	1	1
K76	GCA_014285435.1	2015	China	F642142	ST11	KL47	KPC-2			1	0	0	0	1	1
K77	GCA_014285445.1	2015	China	F642142	ST11	KL47	KPC-2			1	0	0	0	1	1
K802	GCA_014285365.1	2016	China	B196763	ST11	KL111				1	0	0	0	0	0
K830	GCA_014283545.1	2016	China	Y1954241	ST11	KL105				0	0	0	0	1	0
K860	GCA_014283665.1	2016	China	A295252	ST11	KL25				0	0	0	0	0	0
K870	GCA_014282625.1	2016	China	F978827	ST11	KL39				1	0	0	0	0	0
K882	GCA_014282495.1	2016	China	Y1564927	ST11	KL47	KPC-2			0	0	0	0	1	1
K892	GCA_014283505.1	2016	China	Y2269743	ST11	KL15				1	0	0	0	0	0
K905	GCA_014282885.1	2016	China	Y1485284	ST340	KL15				1	0	0	0	0	0
K907	GCA_014282765.1	2016	China	67270	ST11	KL47	KPC-2			0	0	0	0	1	1
K911	GCA_014282725.1	2016	China	Y2322060	ST11	KL47	KPC-2			0	0	0	0	1	1
K920	GCA_014283205.1	2016	China	F383646	ST11	KL47	KPC-2			1	1	0	0	1	1
K930	GCA_014283515.1	2016	China	D778820	ST11	KL47	KPC-2			0	0	0	0	1	1
KP-Y10	GCA_003323905.1	2015	China		ST11	KL47	KPC-2			1	0	0	0	1	1
KP-Y11	GCA_003323965.1	2015	China		ST11	KL47	KPC-2			1	0	0	0	1	1
KP-Y12	GCA_003323855.1	2016	China		ST11	KL47	KPC-2			1	0	0	0	1	1
KP-Y13	GCA_003323955.1	2016	China		ST11	KL47	KPC-2			1	0	0	0	1	1
KP-Y16	GCA_003323865.1	2016	China		ST11	KL47	KPC-2			1	0	0	0	1	1
KP-Y17	GCA_003323935.1	2017	China		ST11	KL47	KPC-2			1	0	0	0	1	1
KP-Y4	GCA_003323895.1	2015	China		ST11	KL47	KPC-2			1	0	0	0	1	1
KP-Y7	GCA_003323985.1	2015	China		ST11	KL47	KPC-2			1	0	0	0	1	1
KP1	GCA_002370065.1	2016	China		ST11	KL47	KPC-2			1	1	0	0	1	1
KP18-29	GCA_003931835.1	2018	China		ST11	KL112				0	0	0	0	0	0
KP2	GCA_002370055.1	2016	China		ST11	KL47	KPC-2			1	1	0	0	1	1
KP3	GCA_002369985.1	2016	China		ST11	KL47	KPC-2			1	1	0	0	1	1
KP38731	GCA_002009075.1	2015	USA		ST11	KL105	NDM-1			1	0	0	0	1	0
KP41	GCA_001866785.1	2011	China		ST11	KL47	KPC-2			1	0	0	0	1	1
KP47432	GCA_003402995.1	2017	China		ST11	KL64	KPC-2			1	1	1	1	1	1
KP5	GCA_002370005.1	2016	China		ST11	KL47	KPC-2			1	1	0	0	1	1
KP6	GCA_001856605.1	2010	China		ST11	KL47	KPC-2			1	0	0	0	1	1
KP69	GCA_002848545.1	2017	China		ST11	KL47	KPC-2			1	0	0	0	1	1
KP7	GCA_002369935.1	2016	China		ST11	KL47	KPC-2			1	1	0	0	1	1
KPC05	GCA_002295185.1	2014	Brazil		ST11	KL105	KPC-2?			1	0	0	0	1	1
KP_10042	WNSY00000000	2013	China		ST11	KL47	KPC-2			0	1	0	1	1	1
KP_10275	WNSX00000000	2013	China		ST11	KL47	KPC-2			1	1	0	1	1	1
KP_10280	WNSW00000000	2013	China		ST11	KL47	KPC-2			0	1	0	1	1	1
KP_10632	WNSV00000000	2013	China		ST11	KL47	KPC-2			0	1	0	0	1	1
KP_10669	WNSU00000000	2013	China		ST11	KL47	KPC-2			0	1	0	1	1	1
KP_10822	WNST00000000	2013	China		ST11	KL47	KPC-2			0	1	0	1	1	1
KP_11216	WNSS00000000	2013	China		ST11	KL47	KPC-2			1	0	0	0	1	1
KP_11254	WNSR00000000	2013	China		ST11	KL47	KPC-2			1	0	0	0	1	1
KP_11829	WNSQ00000000	2013	China		ST11	KL47	KPC-2			1	1	0	1	1	1
KP_12100	WNSP00000000	2013	China		ST11	KL47	KPC-2			1	0	0	0	1	1
KP_12621	WNSO00000000	2013	China		ST11	KL47	KPC-2			1	0	0	0	1	1
KP_12642	WNSN00000000	2013	China		ST11	KL47	KPC-2			1	0	0	0	1	1
KP_13930	WNSM00000000	2013	China		ST11	KL105				1	0	0	0	1	0
KP_14453	WNSL00000000	2013	China		ST11	KL64	KPC-2			1	0	0	0	1	1
KP_15957	WNSK00000000	2014	China		ST11	KL47	KPC-2			1	1	0	1	1	1
KP_16405	WNSJ00000000	2014	China		ST11	KL47	KPC-2			0	1	0	1	1	1
KP_16618	WNSI00000000	2014	China		ST11	KL31	KPC-2			0	0	0	0	1	1
KP_16633	WNSH00000000	2014	China		ST11	KL31	KPC-2			1	0	0	0	1	1
KP_16818	WNSG00000000	2014	China		ST11	KL47	KPC-2			1	1	0	1	1	1
KP_16850	WNSF00000000	2014	China		ST11	KL47	KPC-2			1	1	0	1	1	1
KP_16930	WNSE00000000	2014	China		ST11	KL47	KPC-2			1	1	0	1	1	1
KP_16932	WNSD00000000	2014	China		ST11	KL47	KPC-2			0	1	0	1	1	1
KP_16958	WNSC00000000	2014	China		ST11	KL47	KPC-2			0	1	0	1	1	1
KP_17035	WNSB00000000	2014	China		ST11	KL103	KPC-2			1	0	0	0	1	1
KP_17186	WNSA00000000	2014	China		ST11	KL47	KPC-2			1	0	0	0	1	1
KP_17368	WNRZ00000000	2014	China		ST11	KL47	KPC-2			1	0	0	0	1	1
KP_17463	WNRY00000000	2014	China		ST11	KL47	KPC-2			1	0	0	0	1	1
KP_18003	WNRX00000000	2014	China		ST11	KL47	KPC-2			0	1	0	1	1	1
KP_18603	WNRW00000000	2014	China		ST11	KL64	KPC-2			1	0	0	0	1	1
KP_18996	WNRV00000000	2014	China		ST11	KL64	KPC-2			1	0	0	0	1	1
KP_19225	WNRU00000000	2014	China		ST11	KL64	KPC-2			1	0	0	0	1	1
KP_23876	WNRT00000000	2014	China		ST11	KL47	KPC-2			0	0	0	0	1	1
KP_23974	WNRS00000000	2014	China		ST11	KL47	KPC-2			1	0	0	0	1	1
KP_25213	WNRR00000000	2014	China		ST11	KL31	KPC-2			1	0	0	0	1	1
KP_25577	WNRQ00000000	2014	China		ST11	KL47	KPC-2			1	0	0	0	1	1
KP_25972	WNRP00000000	2014	China		ST11	KL47	KPC-2			1	0	0	0	1	1
KP_26006	WNRO00000000	2014	China		ST11	KL47	KPC-2			0	1	0	1	1	1
KP_26183	WNRN00000000	2014	China		ST11	KL47	KPC-2			1	1	0	1	1	1
KP_26444	WNRM00000000	2014	China		ST11	KL47	KPC-2			0	0	0	0	1	1
KP_26500	WNRL00000000	2014	China		ST11	KL64	KPC-2		iro 1	1	0	0	0	1	1
KP_26529	WNRK00000000	2014	China		ST11	KL47	KPC-2			1	0	0	0	1	1
KP_26684	WNRJ00000000	2014	China		ST11	KL47	KPC-2			1	0	0	0	1	1
KP_27267	WNRI00000000	2015	China		ST11	KL47	KPC-2			1	0	0	0	1	1
KP_27732	WNRH00000000	2015	China		ST11	KL47	KPC-2			1	0	0	0	1	1
KP_27734	WNRG00000000	2015	China		ST11	KL47	KPC-2			1	0	0	0	1	1
KP_28328	WNRF00000000	2015	China		ST11	KL47	KPC-2			0	0	0	0	1	1
KP_28367	WNRE00000000	2015	China		ST11	KL64	KPC-2			0	0	0	0	1	1
KP_28374	WNRD00000000	2015	China		ST11	KL64	KPC-2			0	0	0	0	1	1
KP_28523	WNRC00000000	2015	China		ST11	KL47	KPC-2			1	0	0	0	1	1
KP_28606	WNRB00000000	2015	China		ST11	KL64	KPC-2			1	0	0	0	1	1
KP_28669	WNRA00000000	2015	China		ST11	KL47	KPC-2			1	0	0	0	1	1
KP_28673	WNQZ00000000	2015	China		ST11	KL47	KPC-2			1	0	0	0	1	1
KP_28709	WNQY00000000	2015	China		ST11	KL47	KPC-2			1	0	0	0	1	1
KP_28827	WNQX00000000	2015	China		ST11	KL47	KPC-2			1	0	0	0	1	1
KP_29007	WNQW00000000	2015	China		ST11	KL47	KPC-2			0	0	0	0	1	1
KP_29101	WNQV00000000	2015	China		ST11	KL47	KPC-2			1	0	0	0	1	1
KP_29177	WNQU00000000	2015	China		ST11	KL64	KPC-2			1	0	0	0	1	1
KP_29407	WNQT00000000	2015	China		ST11	KL47	KPC-2			1	0	0	0	1	1
KP_29450	WNQS00000000	2015	China		ST11	KL47	KPC-2			1	0	0	0	1	1
KP_29484	WNQR00000000	2015	China		ST11	KL105	KPC-2			1	0	0	0	1	1
KP_29597	WNQQ00000000	2015	China		ST11	KL64	KPC-2			1	1	0	0	1	1
KP_30158	WNQP00000000	2015	China		ST11	KL64	KPC-2			1	1	0	0	1	1
KP_30174	WNQO00000000	2015	China		ST11	KL47	KPC-2			1	0	0	0	1	1
KP_30233	WNQN00000000	2015	China		ST11	KL47	KPC-2			1	0	0	0	1	1
KP_30412	WNQM00000000	2015	China		ST11	KL47	KPC-2			1	0	0	0	1	1
KP_30762	WNQL00000000	2015	China		ST11	KL64	KPC-2			1	0	0	0	1	1
KP_30906	WNQK00000000	2015	China		ST11	KL64	KPC-2			1	0	0	0	1	1
KP_31165	WNQJ00000000	2015	China		ST11	KL47	KPC-2			1	0	0	0	1	1
KP_31501	WNQI00000000	2015	China		ST11	KL47	KPC-2			1	0	0	0	1	1
KP_31558	WNQH00000000	2015	China		ST11	KL47	KPC-2			1	0	0	0	1	1
KP_31776	WNQG00000000	2015	China		ST11	KL64	KPC-2			1	0	0	0	1	1
KP_32662	WNQF00000000	2015	China		ST11	KL64	KPC-2			1	0	0	0	1	1
KP_32872	WNQE00000000	2015	China		ST11	KL47	KPC-2			1	0	0	0	1	1
KP_33068	WNQD00000000	2015	China		ST11	KL64	KPC-2			1	0	0	0	1	1
KP_33130	WNQC00000000	2015	China		ST11	KL64	KPC-2		iro 1	1	1	1	1	1	1
KP_33229	WNQB00000000	2015	China		ST11		KPC-2			1	1	0	1	1	1
KP_33316	WNQA00000000	2015	China		ST11	KL64	KPC-2			1	0	0	0	1	1
KP_33367	WNPZ00000000	2015	China		ST11	KL64	KPC-2			1	1	1	1	1	1
KP_33433	WNPY00000000	2015	China		ST11	KL64				0	0	0	0	1	0
KP_34325	WNPX00000000	2015	China		ST11	KL47	KPC-2			1	0	0	0	1	1
KP_34395	WNPW00000000	2015	China		ST11	KL64	KPC-2			1	0	0	0	1	1
KP_34435	WNPV00000000	2015	China		ST11	KL64	KPC-2			1	0	0	0	1	1
KP_35218	WNPU00000000	2015	China		ST11	KL64	KPC-2			1	0	0	0	1	1
KP_35319	WNPT00000000	2015	China		ST11	KL64	KPC-2			1	0	0	0	1	1
KP_35738	WNPS00000000	2015	China		ST11	KL64	KPC-2			1	0	0	0	1	1
KP_35923	WNPR00000000	2015	China		ST11	KL47	KPC-2			1	0	0	0	1	1
KP_35925	WNPQ00000000	2015	China		ST11	KL64	KPC-2			1	0	0	0	1	1
KP_36086	WNPP00000000	2015	China		ST11	KL64	KPC-2			1	0	0	0	1	1
KP_38044	WNPO00000000	2016	China		ST11	KL47	KPC-2			1	1	0	1	1	1
KP_38088	WNPN00000000	2016	China		ST11	KL64	KPC-2			1	1	1	1	1	1
KP_38308	WNPM00000000	2016	China		ST11	KL64	KPC-2			1	1	1	1	1	1
KP_38394	WNPL00000000	2016	China		ST11	KL64	KPC-2			1	1	1	1	1	1
KP_39468	WNPK00000000	2016	China		ST11	KL64	KPC-2			1	1	1	1	1	1
KP_39615	WNPJ00000000	2016	China		ST11	KL64	KPC-2			1	1	1	1	1	1
KP_40905	WNPI00000000	2016	China		ST11	KL47	KPC-2			1	1	0	1	1	1
KP_41051	WNPH00000000	2016	China		ST11	KL47	KPC-2			1	1	0	1	1	1
KP_41645	WNPG00000000	2016	China		ST11	KL64	KPC-2			1	1	1	1	1	1
KP_41823	WNPF00000000	2016	China		ST11	KL64	KPC-2			1	1	1	1	1	1
KP_41827	WNPE00000000	2016	China		ST11	KL64	KPC-2			1	1	1	1	1	1
KP_42107	WNPD00000000	2016	China		ST11	KL64	KPC-2			1	1	1	1	1	1
KP_42140	WNPC00000000	2016	China		ST11	KL64	KPC-2			1	1	1	1	1	1
KP_43161	WNPB00000000	2016	China		ST11	KL64	KPC-2			1	1	1	1	1	1
KP_43236	WNPA00000000	2016	China		ST11	KL64	KPC-2		iro 1	1	1	1	1	1	1
KP_43325	WNOZ00000000	2016	China		ST11	KL64	KPC-2			1	0	0	0	1	1
KP_43390	WNOY00000000	2016	China		ST11	KL64	KPC-2			1	1	1	1	1	1
KP_43791	WNOX00000000	2016	China		ST11	KL64	KPC-2			1	1	1	1	1	1
KP_43905	WNOW00000000	2016	China		ST11	KL64	KPC-2			1	1	1	1	1	1
KP_44195	WNOV00000000	2017	China		ST11	KL64	KPC-2			1	1	1	1	1	1
KP_44287	WNOU00000000	2017	China		ST11	KL64	KPC-2			1	1	1	1	1	1
KP_44680	WNOT00000000	2017	China		ST11	KL64	KPC-2			1	1	0	1	1	1
KP_44694	WNOS00000000	2017	China		ST11	KL64	KPC-2			1	1	1	1	1	1
KP_44741	WNOR00000000	2017	China		ST11	KL47	KPC-2			0	1	0	1	1	1
KP_44800	WNOQ00000000	2017	China		ST11	KL64	KPC-2			1	1	1	1	1	1
KP_45032	WNOP00000000	2017	China		ST11	KL64	KPC-2			1	1	0	1	1	1
KP_45147	WNOO00000000	2017	China		ST11	KL47	KPC-2			1	1	0	1	1	1
KP_45221	WNON00000000	2017	China		ST11	KL64	KPC-2		iro 1	1	1	1	1	1	1
KP_45308	WNOM00000000	2017	China		ST11	KL64	KPC-2			1	1	1	1	1	1
KP_45347	WNOL00000000	2017	China		ST11	KL64	KPC-2			1	1	1	1	1	1
KP_45383	WNOK00000000	2017	China		ST11	KL64	KPC-2			1	1	1	1	1	1
KP_45601	WNOJ00000000	2017	China		ST11	KL64	KPC-2			1	1	1	1	1	1
KP_45628	WNOI00000000	2017	China		ST11	KL64	KPC-2			1	1	1	1	1	1
KP_45733	WNOH00000000	2017	China		ST11	KL64	KPC-2			1	1	1	1	1	1
KP_45812	WNOG00000000	2017	China		ST11	KL64	KPC-2			1	1	0	1	1	1
KP_4584	WNTJ00000000	2012	China		ST11	KL47	KPC-2			1	0	0	0	1	1
KP_46179	WNOF00000000	2017	China		ST11	KL64	KPC-2			1	1	1	1	1	1
KP_46186	WNOE00000000	2017	China		ST11	KL64	KPC-2			1	1	1	1	1	1
KP_46472	WNOD00000000	2017	China		ST11	KL64	KPC-2			1	1	1	1	1	1
KP_46534	WNOC00000000	2017	China		ST11	KL47	KPC-2			1	1	0	1	1	1
KP_46745	WNOB00000000	2017	China		ST11	KL64	KPC-2			1	1	1	1	1	1
KP_46882	WNOA00000000	2017	China		ST11	KL64	KPC-2			1	1	1	1	1	1
KP_46892	WNNZ00000000	2017	China		ST11	KL64	KPC-2			1	1	1	1	1	1
KP_46893	WNNY00000000	2017	China		ST11	KL64	KPC-2		iro 1	1	1	1	1	1	1
KP_46894	WNNX00000000	2017	China		ST11	KL64	KPC-2			1	1	1	1	1	1
KP_47354	WNNW00000000	2017	China		ST11	KL64	KPC-2			1	1	0	1	1	1
KP_47434	WNNV00000000	2017	China		ST11	KL64	KPC-2			1	1	1	1	1	1
KP_47530	WNNU00000000	2017	China		ST11	KL47	KPC-2			1	1	0	1	1	1
KP_48181	WNNT00000000	2017	China		ST11	KL64	KPC-2			1	1	1	1	1	1
KP_48241	WNNS00000000	2017	China		ST11	KL64	KPC-2			1	1	1	1	1	1
KP_48375	WNNR00000000	2017	China		ST11	KL64	KPC-2			1	1	1	1	1	1
KP_48518	WNNQ00000000	2017	China		ST11	KL64	KPC-2			1	1	1	1	1	1
KP_48771	WNNP00000000	2017	China		ST11	KL64	KPC-2			1	1	1	1	1	1
KP_48811	WNNO00000000	2017	China		ST11	KL64	KPC-2			1	0	0	0	1	1
KP_48813	WNNN00000000	2017	China		ST11	KL64	KPC-2		iro 1	1	1	1	1	1	1
KP_48875	WNNM00000000	2017	China		ST11	KL64	KPC-2			1	1	1	1	1	1
KP_4967	WNTI00000000	2012	China		ST11	KL47	KPC-2			1	0	0	0	1	1
KP_5181	WNTH00000000	2012	China		ST11	KL47	KPC-2			1	0	0	0	1	1
KP_5440	WNTG00000000	2012	China		ST11	KL64	KPC-2			0	0	0	0	1	1
KP_5656	WNTF00000000	2012	China		ST11		KPC-2			1	0	0	0	1	1
KP_8369	WNTE00000000	2013	China		ST11	KL47	KPC-2			1	0	0	0	1	1
KP_8781	WNTD00000000	2013	China		ST11	KL47	KPC-2			0	1	0	1	1	1
KP_9177	WNTC00000000	2013	China		ST11	KL47	KPC-2			0	1	0	1	1	1
KP_9343	WNTB00000000	2013	China		ST11	KL47	KPC-2			0	1	0	1	1	1
KP_9692	WNTA00000000	2013	China		ST11	KL47	KPC-2			0	1	0	1	1	1
KP_9795	WNSZ00000000	2013	China		ST11	KL47	KPC-2			1	1	0	1	1	1
KSH203	GCA_003940845.1	2018	China		ST11	KL47	KPC-2;NDM-1			1	0	0	0	1	1
Kp_Goe_821588	GCA_001908895.1	2014	Germany		ST11	KL15	OXA-48			1	0	0	0	1	0
Kp_Goe_822917	GCA_001902415.1	2013	Germany		ST11	KL15	OXA-48			1	0	0	0	1	0
L374	GCA_002262335.1	2016	China		ST11	KL47	KPC-2			1	0	0	0	1	1
L39_2	GCA_006494895.1	2018	China		ST11	KL64	KPC-2			1	1	1	1	1	1
L442	GCA_002262175.1	2016	China		ST11	KL105	KPC-2;KPC-2			0	0	0	0	1	1
L482	GCA_006494915.1	2017	China		ST11	KL47	KPC-2			1	1	0	1	1	1
L58	GCA_002261775.1	2016	China		ST11	KL47	KPC-2			1	0	0	0	1	1
L63	GCA_002261785.1	2016	China		ST11	KL105	KPC-2			0	0	0	0	1	1
L69	GCA_002261675.1	2016	China		ST11	KL47	KPC-2	clb 3		1	1	0	1	1	1
L70	GCA_002261655.1	2016	China		ST11	KL105	KPC-2			0	0	0	0	1	1
L79	GCA_002261665.1	2016	China		ST11	KL64	KPC-2			1	0	1	0	1	1
L96	GCA_002261545.1	2016	China		ST11	KL47	KPC-2			1	0	0	0	1	1
LKP723703-1	GCA_002759035.1	2015	Greece		ST11	KL24	NDM-1			1	0	0	0	1	0
MGH_69	GCA_000694615.1	2013	USA		ST11	KL24	NDM-1			1	0	0	0	1	0
NUFHKp	GCA_003332095.1	2011	China		ST11	KL47	KPC-2			1	0	0	0	1	1
PB122	GCA_900093215.1	2014	Thailand		ST11	KL15				1	0	0	0	1	0
PB327	GCA_900092735.1	2015	Thailand		ST11	KL15				1	0	0	0	1	0
PB366	GCA_900092905.1	2015	Thailand		ST11	KL15				1	0	0	0	1	0
PB450	GCA_900092685.1	2015	Thailand		ST11	KL15				1	0	0	0	1	0
PB65	GCA_900092785.1	2014	Thailand		ST11	KL15				0	0	0	0	1	0
PEC-OXA	GCA_003186705.1	2017	Niger		ST11	KL15	OXA-181			0	0	0	0	1	0
PM138	GCA_001879415.1	2016	India		ST11	KL24	OXA-232			0	1	0	1	1	0
PM1842	GCA_001879395.1	2016	India		ST11	KL24	OXA-232			1	1	0	1	1	0
PM565	GCA_001879405.1	2016	India		ST11	KL24	OXA-232			1	1	0	1	1	0
RJ1071	GCA_004357775.1	2017	China		ST11	KL64	KPC-2;OXA-48			1	0	0	0	1	1
SCKP020046	GCA_002852945.2	2016	China		ST11	KL39	NDM-5			1	0	0	0	0	0
SCKP020058	GCA_002852825.1	2016	China		ST11	KL47	KPC-2			1	0	0	0	1	1
SCKP020059	GCA_002852855.1	2016	China		ST11	KL47	KPC-2			1	0	0	0	1	1
SCKP020060	GCA_002852815.1	2017	China		ST11	KL47	KPC-2			1	0	0	0	1	1
SCKP020143	GCA_002853435.2	2017	China		ST11	KL47	KPC-2			1	0	0	0	1	1
SCKP020152	GCA_002853375.1	2017	China		ST11	KL64	KPC-2			1	0	0	0	1	1
SCKP020153	GCA_002853335.1	2017	China		ST11	KL64	KPC-2			1	0	0	0	1	1
SCKP020154	GCA_002853315.1	2017	China		ST11	KL64	KPC-2			1	0	0	0	1	1
SCKP040072	GCA_003036465.1	2017	China		ST11	KL64	KPC-2			1	0	0	0	1	1
SH-1	GCA_002861655.1	2015	China		ST11	KL47	KPC-2		iro 1	1	1	1	1	1	1
SH-16	GCA_002844975.1	2015	China		ST11	KL47	KPC-2		iro 1	1	1	1	1	1	1
SH-2	GCA_002844995.1	2015	China		ST11	KL64	KPC-2			1	1	1	1	1	1
SH-9	GCA_002845075.1	2015	China		ST11	KL47	KPC-2		iro 1	1	1	1	1	1	1
SU13	GCA_003664715.1	2015	China		ST11	KL31				1	0	0	0	0	0
SWKP178	GCA_003569825.1	2018	China		ST11	KL47	KPC-2			1	0	0	0	1	1
SWU01	GCA_001902475.1	2015	China		ST11	KL47	KPC-2			1	0	0	0	1	1
TR187	GCA_001613715.1	2011	China		ST11	KL47	KPC-2			0	0	0	0	1	1
TR191	GCA_001613565.1	2011	China		ST11	KL47	KPC-2			0	0	0	0	1	1
TR196	GCA_002751185.1	2011	China		ST11	KL47				1	0	0	0	1	0
TR197	GCA_002751175.1	2011	China		ST11	KL47	KPC-2			0	0	0	0	1	1
TR198	GCA_001613595.1	2011	China		ST11	KL47	KPC-2			0	0	0	0	1	1
TR200	GCA_001613655.1	2011	China		ST11	KL47	KPC-2			0	0	0	0	1	1
TR207	GCA_002751195.1	2011	China		ST11	KL47	KPC-2			0	0	0	0	1	1
TR209	GCA_002751295.1	2011	China		ST11	KL47	KPC-2			0	0	0	0	1	1
TR210	GCA_002751235.1	2011	China		ST11	KL47	KPC-2			1	0	0	0	1	1
TR213	GCA_002610925.1	2011	China		ST11	KL47	KPC-2			0	0	0	0	1	1
TR214	GCA_002610865.1	2011	China		ST11	KL47	KPC-2			0	0	0	0	1	1
TR215	GCA_002610935.1	2011	China		ST11	KL47	KPC-2			0	0	0	0	1	1
TR221	GCA_002610945.1	2011	China		ST11	KL47				0	0	0	0	1	0
TR231-m	GCA_002751325.1	2011	China		ST11	KL47				0	0	0	0	1	0
TR237	GCA_002751385.1	2011	China		ST11	KL47	KPC-2			0	0	0	0	1	1
TR249	GCA_002751375.1	2011	China		ST11	KL47	KPC-2			1	0	0	0	1	1
TR258	GCA_002751315.1	2011	China		ST11	KL47	KPC-2			1	0	0	0	1	1
TR262	GCA_001613665.1	2011	China		ST11	KL47	KPC-2			1	0	0	0	1	1
TRqt-37	GCA_001613585.1	2011	China		ST11	KL47	KPC-2			0	0	0	0	1	1
TRqt-38	GCA_002751425.1	2011	China		ST11	KL47	KPC-2			0	0	0	0	1	1
TRqt-41	GCA_001613575.1	2011	China		ST11	KL47	KPC-2			1	0	0	0	1	1
TRqt-43	GCA_002751355.1	2011	China		ST11	KL47	KPC-2			0	0	0	0	1	1
TRqt-44	GCA_002751485.1	2011	China		ST11	KL47	KPC-2			0	0	0	0	1	1
TRqt-47	GCA_002751415.1	2011	China		ST11	KL47	KPC-2			0	0	0	0	1	1
TRqt-48	GCA_002751435.1	2011	China		ST11	KL47	KPC-2			0	0	0	0	1	1
TRqt-49	GCA_001613645.1	2011	China		ST11	KL47	KPC-2			1	0	0	0	1	1
TVGHCRE225	GCA_003203435.1	2014	China		ST11	KL47	KPC-2		iro 1	0	1	1	1	1	1
WCHKP015073	GCA_002852535.1	2017	China		ST11	KL64	KPC-2			1	0	0	0	1	1
WCHKP015075	GCA_002852515.1	2017	China		ST11	KL64	KPC-2			1	0	0	0	1	1
WCHKP015076	GCA_002852485.1	2017	China		ST11	KL64	KPC-2			1	0	0	0	1	1
WCHKP015078	GCA_002852475.1	2017	China		ST11	KL64	KPC-2			1	0	0	0	1	1
WCHKP015079	GCA_002852435.1	2017	China		ST11	KL64	KPC-2			1	0	0	0	1	1
WCHKP015080	GCA_002852455.1	2017	China		ST11	KL64	KPC-2			1	0	0	0	1	1
WCHKP015085	GCA_002852415.1	2017	China		ST11	KL64	KPC-2			1	0	0	0	1	1
WCHKP015091	GCA_002852395.1	2017	China		ST11	KL64	KPC-2			1	0	0	0	1	1
WCHKP015093	GCA_002852365.2	2017	China		ST11	KL64	KPC-2			1	0	0	0	1	1
WCHKP015095	GCA_002852355.1	2017	China		ST11	KL64	KPC-2			1	0	0	0	1	1
WCHKP015098	GCA_002852315.1	2017	China		ST11	KL64	KPC-2			1	0	0	0	1	1
WCHKP015099	GCA_002852285.1	2017	China		ST11	KL64	KPC-2			1	0	0	0	1	1
WCHKP015103	GCA_002852275.1	2017	China		ST11	KL64	KPC-2			1	0	0	0	1	1
WCHKP015104	GCA_002852245.1	2017	China		ST11	KL64	KPC-2			1	0	0	0	1	1
WCHKP015107	GCA_002852235.1	2017	China		ST11	KL64	KPC-2			1	0	0	0	1	1
WCHKP015109	GCA_002852215.1	2017	China		ST11	KL64	KPC-2			1	0	0	0	1	1
WCHKP015110	GCA_002852195.1	2017	China		ST11	KL64	KPC-2			1	0	0	0	1	1
WCHKP015111	GCA_002852175.1	2017	China		ST11	KL47	KPC-2			1	0	0	0	1	1
WCHKP015112	GCA_002852155.1	2017	China		ST11	KL64	KPC-2			1	0	0	0	1	1
WCHKP015113	GCA_002852135.1	2017	China		ST11	KL64	KPC-2			1	0	0	0	1	1
WCHKP015114	GCA_002852105.1	2017	China		ST11	KL64	KPC-2			1	0	0	0	1	1
WCHKP015121	GCA_002852055.1	2017	China		ST11	KL64	KPC-2			1	0	0	0	1	1
WCHKP015123	GCA_002852015.1	2017	China		ST11	KL64	KPC-2			1	0	0	0	1	1
WCHKP015131	GCA_002851995.1	2017	China		ST11	KL64	KPC-2			1	0	0	0	1	1
WCHKP015132	GCA_002851975.1	2017	China		ST11	KL64	KPC-2			1	0	0	0	1	1
WCHKP015133	GCA_002851955.1	2017	China		ST11	KL64	KPC-2			1	0	0	0	1	1
WCHKP015134	GCA_002851935.1	2017	China		ST11	KL64	KPC-2			1	0	0	0	1	1
WCHKP015144	GCA_002851875.1	2017	China		ST11	KL64	KPC-2			1	0	0	0	1	1
WCHKP015155	GCA_003036965.1	2017	China		ST11	KL64	KPC-2			1	0	0	0	1	1
WCHKP015156	GCA_003038095.1	2017	China		ST11	KL64	KPC-2			1	0	0	0	1	1
WCHKP015160	GCA_003038075.1	2017	China		ST11	KL64	KPC-2			1	0	0	0	1	1
WCHKP015229	GCA_003037475.1	2017	China		ST11	KL64	KPC-2			1	0	0	0	1	1
WCHKP015230	GCA_003036945.1	2017	China		ST11	KL64	KPC-2			1	0	0	0	1	1
WCHKP015231	GCA_003036925.1	2017	China		ST11	KL64	KPC-2			1	0	0	0	1	1
WCHKP015235	GCA_003037435.1	2017	China		ST11	KL64	KPC-2			1	0	0	0	1	1
WCHKP015240	GCA_003036895.1	2017	China		ST11	KL64	KPC-2			1	0	0	0	1	1
WCHKP015247	GCA_003038035.1	2017	China		ST11	KL64	KPC-2			1	0	0	0	1	1
WCHKP015255	GCA_003036885.1	2017	China		ST11	KL64	KPC-2			1	0	0	0	1	1
WCHKP015256	GCA_003037395.1	2017	China		ST11	KL64	KPC-2			1	0	0	0	1	1
WCHKP015271	GCA_003036845.1	2017	China		ST11	KL64	KPC-2			1	0	0	0	1	1
WCHKP015288	GCA_003036815.1	2017	China		ST11	KL64	KPC-2			0	0	0	0	1	1
WCHKP015305	GCA_003036865.1	2017	China		ST11	KL64	KPC-2			1	0	0	0	1	1
WCHKP015314	GCA_003037385.1	2017	China		ST11	KL64	KPC-2			1	0	0	0	1	1
WCHKP015318	GCA_003038015.1	2017	China		ST11	KL64	KPC-2			1	0	0	0	1	1
WCHKP015322	GCA_003036805.1	2017	China		ST11	KL64	KPC-2			1	0	0	0	1	1
WCHKP015336	GCA_003037365.1	2017	China		ST11	KL64	KPC-2			1	0	0	0	1	1
WCHKP015346	GCA_003037995.1	2017	China		ST11	KL64	KPC-2			1	0	0	0	1	1
WCHKP015348	GCA_003036765.1	2017	China		ST11	KL64	KPC-2			1	0	0	0	1	1
WCHKP015625	GCA_003261955.2	2017	China		ST11	KL64	KPC-2*;KPC-2*			1	0	0	0	1	1
WCHKP020030	GCA_003038215.2	2016	China		ST11	KL47	KPC-2			1	1	0	1	1	1
WCHKP020037	GCA_002811305.2	2017	China		ST11	KL64	KPC-2;KPC-2			1	0	0	0	1	1
WCHKP020089	GCA_002853285.1	2017	China		ST11	KL64	KPC-2			1	0	0	0	1	1
WCHKP020092	GCA_002853255.1	2017	China		ST11	KL64	KPC-2			1	0	0	0	1	1
WCHKP020098	GCA_003037005.2	2018	China		ST11	KL47	KPC-2			1	0	0	0	1	1
WCHKP020100	GCA_002853235.1	2017	China		ST11	KL64	KPC-2			1	0	0	0	1	1
WCHKP020106	GCA_002852755.1	2017	China		ST11	KL64	KPC-2			1	0	0	0	1	1
WCHKP020109	GCA_003038155.1	2017	China		ST11	KL64	KPC-2			1	0	0	0	1	1
WCHKP020111	GCA_002852775.1	2017	China		ST11	KL64	KPC-2			1	0	0	0	1	1
WCHKP020112	GCA_003037515.1	2017	China		ST11	KL64	KPC-2			1	0	0	0	1	1
WCHKP020115	GCA_003038135.1	2017	China		ST11	KL64	KPC-2			1	0	0	0	1	1
WCHKP020120	GCA_002852785.1	2017	China		ST11	KL64	KPC-2			1	0	0	0	1	1
WCHKP020125	GCA_002852715.1	2017	China		ST11	KL64	KPC-2			1	0	0	0	1	1
WCHKP020126	GCA_002852695.1	2017	China		ST11	KL64	KPC-2			1	0	0	0	1	1
WCHKP020127	GCA_002852645.1	2017	China		ST11	KL64	KPC-2			1	0	0	0	1	1
WCHKP020128	GCA_002852635.1	2017	China		ST11	KL64	KPC-2			1	0	0	0	1	1
WCHKP020130	GCA_002852675.1	2017	China		ST11	KL64	KPC-2			1	0	0	0	1	1
WCHKP020131	GCA_002852585.1	2017	China		ST11	KL64	KPC-2			1	0	0	0	1	1
WCHKP020133	GCA_002852545.1	2017	China		ST11	KL64	KPC-2			1	0	0	0	1	1
WCHKP040021	GCA_003037145.1	2017	China		ST11	KL64	KPC-2			1	0	0	0	1	1
WCHKP040024	GCA_003036725.1	2017	China		ST11	KL64	KPC-2			1	0	0	0	1	1
WCHKP040025	GCA_003037205.1	2017	China		ST11	KL64	KPC-2			1	0	0	0	1	1
WCHKP040027	GCA_003037865.1	2017	China		ST11	KL64	KPC-2			1	0	0	0	1	1
WCHKP040030	GCA_003038235.1	2017	China		ST11	KL64	KPC-2			1	0	0	0	1	1
WCHKP040033	GCA_003037915.1	2017	China		ST11	KL64	KPC-2			1	0	0	0	1	1
WCHKP040035	GCA_003037325.2	2017	China		ST11	KL47	KPC-2			1	0	0	0	1	1
WCHKP040040	GCA_003038195.1	2017	China		ST11	KL64	KPC-2			1	0	0	0	1	1
WCHKP040041	GCA_003037045.1	2017	China		ST11	KL64	KPC-2			1	0	0	0	1	1
WCHKP040043	GCA_003037805.1	2017	China		ST11	KL64	KPC-2			1	0	0	0	1	1
WCHKP040044	GCA_003038175.1	2017	China		ST11	KL64	KPC-2			1	0	0	0	1	1
WCHKP040046	GCA_003037585.1	2017	China		ST11	KL64	KPC-2			1	0	0	0	1	1
WCHKP040050	GCA_003037105.1	2017	China		ST11	KL64	KPC-2			1	0	0	0	1	1
WCHKP040052	GCA_003036605.1	2017	China		ST11	KL64	KPC-2			1	0	0	0	1	1
WCHKP040057	GCA_003037055.1	2017	China		ST11	KL64	KPC-2			1	0	0	0	1	1
WCHKP040059	GCA_003037065.1	2017	China		ST11	KL47	KPC-2			1	0	0	0	1	1
WCHKP10	GCA_002164875.1	2016	China		ST11	KL47	KPC-2			1	0	0	0	1	1
WCHKP108	GCA_002164675.1	2017	China		ST11	KL64	KPC-2			1	0	0	0	1	1
WCHKP110	GCA_002811275.1	2017	China		ST11	KL64	KPC-2			1	0	0	0	1	1
WCHKP113	GCA_002164605.1	2017	China		ST11	KL64	KPC-2			1	0	0	0	1	1
WCHKP114	GCA_002811265.1	2017	China		ST11	KL64	KPC-2			1	0	0	0	1	1
WCHKP115068	GCA_004322795.1	2018	China		ST11	KL64	KPC-2*;KPC-2*			1	0	0	0	1	1
WCHKP115069	GCA_003711065.1	2018	China		ST11	KL64	KPC-2			1	0	0	0	1	1
WCHKP13F4	GCA_002257925.1	2015	China		ST11	KL15	KPC-2			1	0	0	0	1	1
WCHKP1548	GCA_002258115.1	2016	China		ST11	KL47	KPC-2			1	0	0	0	1	1
WCHKP1608	GCA_002257845.1	2016	China		ST11	KL47	KPC-2			0	0	0	0	1	1
WCHKP2	GCA_002164835.3	2016	China		ST11	KL64	KPC-2;KPC-2;KPC-2			1	0	0	0	1	1
WCHKP2080	GCA_002257765.2	2016	China		ST11	KL64	KPC-2			1	0	0	0	1	1
WCHKP3	GCA_002164855.2	2016	China		ST11	KL64	KPC-2			1	0	0	0	1	1
WCHKP36	GCA_002811325.2	2017	China		ST11	KL64	KPC-2			1	0	0	0	1	1
WCHKP649	GCA_001887985.3	2015	China		ST11	KL64	KPC-2			1	0	0	0	1	1
WCHKP7E2	GCA_002258055.2	2015	China		ST11	KL15	KPC-2			0	0	0	0	1	1
WCHKP8D7	GCA_002258045.1	2015	China		ST11	KL15	KPC-2			0	0	0	0	1	1
WCHKP8F4	GCA_002258145.3	2015	China		ST11	KL47	KPC-2			1	0	0	0	1	1
WCHKP8F5	GCA_002258015.1	2015	China		ST11	KL47	KPC-2			1	0	0	0	1	1
WCHKP91	GCA_002164755.1	2017	China		ST11	KL64	KPC-2			1	0	0	0	1	1
WCHKP96	GCA_002811375.1	2017	China		ST11	KL64	KPC-2			1	0	0	0	1	1
WJQ205	GCA_003312185.1	2017	China		ST11	KL64	KPC-2		iro 1	1	1	0	1	1	1
XJ-K1	GCA_006304565.1	2018	China		ST11	KL64	KPC-2			1	1	0	1	1	1
XJ126	GCA_002844985.1	2015	China		ST11	KL47	KPC-2			1	0	0	0	1	1
XL-1	GCA_001939845.1	2015	China		ST11	KL105	KPC-2			0	0	0	0	1	1
XPY166	GCA_002740625.1	2016	China		ST11	KL64	KPC-2			1	1	1	1	1	1
XPY20	GCA_002740615.1	2016	China		ST11	KL64	KPC-2			1	1	1	1	1	1
XPY207	GCA_002740645.1	2016	China		ST11	KL64	KPC-2			1	1	1	1	1	1
ZWH170	GCA_003312125.1	2017	China		ST11	KL64	KPC-2			1	0	1	0	1	1
ZWH183	GCA_003312135.1	2017	China		ST11	KL64	KPC-2			1	1	1	1	1	1
k1205	GCA_900084365.1	2005	United Kingdom		ST11	KL24				1	0	0	0	1	0
k1206	GCA_900086545.1	2005	United Kingdom		ST11	KL24				1	0	0	0	1	0
k1209	GCA_900084155.1	2005	United Kingdom		ST11	KL24				1	0	0	0	1	0
k1446	GCA_900084475.1	2006	United Kingdom		ST11	KL125				1	0	0	0	0	0
k1449	GCA_900086285.1	2006	United Kingdom		ST11	KL125				1	0	0	0	0	0
k1485	GCA_900084375.1	2006	United Kingdom		ST11	KL125				1	0	0	0	0	0
k1534	GCA_900084355.1	2007	United Kingdom		ST11	KL15				0	0	0	0	0	0
k2037	GCA_900085295.1	2009	United Kingdom		ST11	KL15				0	0	0	0	0	0
k557	GCA_900084855.1	2003	United Kingdom		ST11	KL15				1	0	0	0	0	0
kp10	GCA_001856585.1	2011	China		ST11	KL64				1	0	0	0	1	0
sklx10042	GCA_003666785.1	2013	China		ST11	KL47	KPC-2			0	1	0	1	1	1
sklx15957	GCA_003666765.1	2014	China		ST11	KL47	KPC-2			1	1	0	1	1	1
sklx16932	GCA_003666825.1	2014	China		ST11	KL47	KPC-2			0	1	0	1	1	1
sklx26183	GCA_003666735.1	2014	China		ST11	KL47	KPC-2			1	1	0	1	1	1
sklx33229	GCA_003666705.1	2015	China		ST11	KL64	KPC-2			1	1	0	1	1	1
sklx33367	GCA_003666845.1	2015	China		ST11	KL64	KPC-2			1	1	1	1	1	1
sklx9177	GCA_003666835.1	2013	China		ST11	KL47	KPC-2			0	1	0	1	1	1

## Sheet: S4_CG23_public
sample_id	assembly_accession_no	Colibactin	ESBL	ICEKp	K_locus	ST	Salmochelin	Yersiniabactin	carbapenemase	city	country	rmpA_binary	rmpA2_binary	wzi	year
1084	GCF_000294365.1	clb 2		ICEKp10	KL1	ST23		ybt 1				0	0	wzi172
11420	GCA_009497755.1	clb 2		ICEKp10	KL1	ST1265		ybt 1	KPC-2	Beijing	China	0	0	wzi1	2014
4300STDY6470398	GCF_900493735.1				KL1	ST23	iro 1		OXA-232		Thailand	1	1	wzi1	2016
4300STDY6470400	GCF_900493725.1	clb 2		ICEKp10	KL1	ST23	iro 1	ybt 1			Thailand	1	1	wzi1	2016
4300STDY6470420	GCF_900493795.1			ICEKp1	KL1	ST23	iro 1	ybt 2	OXA-232		Thailand	1	1	wzi1	2016
4300STDY6470422	GCF_900493905.1	clb 2		ICEKp10	KL1	ST23	iro 1	ybt 1	OXA-232		Thailand	1	1	wzi1	2016
4300STDY6470424	GCF_900493965.1	clb 2		ICEKp10	KL1	ST23	iro 1	ybt 1			Thailand	1	1	wzi1	2016
4300STDY6470425	GCF_900493975.1	clb 2		ICEKp10	KL1	ST23	iro 1	ybt 1	OXA-232		Thailand	1	1	wzi1	2016
4300STDY6470458	GCF_900494125.1	clb 2		ICEKp10	KL1	ST23	iro 1	ybt 1	OXA-232		Thailand	1	1	wzi1	2016
4300STDY6470459	GCF_900494055.1	clb 2		ICEKp10	KL1	ST23	iro 1	ybt 1			Thailand	1	1	wzi1	2016
4300STDY6470464	GCF_900494025.1	clb 2		ICEKp10	KL1	ST23	iro 1	ybt 1	OXA-232		Thailand	1	1	wzi1	2016
4300STDY6636942	GCF_900492925.1	clb 2		ICEKp10	KL1	ST23	iro 1	ybt 1			Thailand	1	1	wzi1	2016
BIDMC85	GCF_001033995.1	clb 2		ICEKp10	KL1	ST23	iro 1	ybt 1				1	1	wzi1	2013
BIDMC86	GCF_001034005.1	clb 2		ICEKp10	KL1	ST23	iro 1	ybt 1				1	1	wzi1	2014
ED2	GCF_001708245.1	clb 2		ICEKp10	KL1	ST23		ybt 1			Taiwan	0	0	wzi1	2006
ED23	GCF_001708225.1			ICEKp3	KL1	ST23	iro 1	ybt 9			Taiwan	1	1	wzi1	2006
EuSCAPE_AT028	GCF_900511245.1	clb 2		ICEKp10	KL1	ST23	iro 1	ybt 1			Austria	1	1	wzi1	2014
EuSCAPE_EE007	GCF_900511755.1				KL1	ST23	iro 1				Estonia	1	1	wzi1	2013
EuSCAPE_IT149	GCF_900515115.1	clb 2		ICEKp10	KL1	ST23	iro 1	ybt 1			Italy	1	1	wzi1	2014
EuSCAPE_TR229	GCF_900508905.1	clb 2		ICEKp10	KL1	ST23	iro 1	ybt 1	OXA-48		Turkey	1	1	wzi1	2013
EuSCAPE_TR231	GCF_900508915.1	clb 2		ICEKp10	KL1	ST23	iro 1	ybt 1			Turkey	1	1	wzi1	2013
GN-3	GCF_001939855.1	clb 2		ICEKp10	KL1	ST23	iro 1	ybt 1		Fifth Affiliated Hospital of Wenzhou Medical University	China	1	1	wzi1	2015
HS09565	GCF_002870905.1	clb 2		ICEKp10	KL1	ST23	iro 1	ybt 1		Shanghai	China	0	1	wzi1	2009
HS102438	GCF_002870925.1	clb 2		ICEKp10	KL1	ST23	iro 1	ybt 1		Shanghai	China	1	1	wzi1	2010
JHTS001	GCF_003335025.1			ICEKp3	KL1	ST23	iro 1	ybt 8		Baltimore	USA	1	1	wzi1	2015
JHTS002	GCF_003335005.1			ICEKp3	KL1	ST23	iro 1	ybt 8		Baltimore	USA	1	1	wzi1	2015
JHTS005	GCF_003345685.1			ICEKp3	KL1	ST23	iro 1	ybt 8		Baltimore	USA	1	1	wzi1	2015
JHTS006	GCF_003334885.1			ICEKp3	KL1	ST23	iro 1	ybt 8		Baltimore	USA	1	1	wzi1	2015
JHTS007	GCF_003334925.1			ICEKp3	KL1	ST23	iro 1	ybt 8		Baltimore	USA	1	1	wzi1	2015
K5065	GCF_002264435.1	clb 2		ICEKp10	KL1	ST23		ybt 1	KPC-2	Zhejiang	China	0	1	wzi1	2015
K950	GCF_002264195.1	clb 2		ICEKp10	KL1	ST23	iro 1	ybt 1	NDM-1	Jiangxi	China	1	1	wzi1	2014
KP1	GCF_002890425.1				KL1	ST23				Shanghai	China	0	0	wzi1	2009
KP6	GCF_002831525.1				KL1	ST23				shanghai	China	0	0	wzi1	2009
KP9	GCF_002845905.1				KL1	ST23				Shanghai	China	0	0	wzi1	2009
KPHS1249	GCF_002970895.1	clb 2		ICEKp10	KL1	ST23		ybt 1			China	0	0	wzi1	2008
KpvST23L_OXA-48	GCF_002210445.1	clb 2		ICEKp10	KL1	ST23	iro 1	ybt 1	OXA-48;OXA-48	London	United Kingdom	1	1	wzi1	2016
LS357	GCF_002870885.1			ICEKp10	KL1	ST23		ybt 1		Shanghai	China	0	1	wzi1	2012
MGH94	GCF_001033615.1	clb 2		ICEKp10	KL1	ST23	iro 1	ybt 1				1	1	wzi1	2014
NTUH-K2044	GCF_000009885.1			ICEKp1	KL1	ST23	iro 3	ybt 2			Taiwan	1	1	wzi1
P1428	GCF_002761315.1	clb 2		ICEKp10	KL1	ST23	iro 1	ybt 1		Beijing	China	1	1	wzi1	2007
PB270	GCF_900092945.1	clb 2	CTX-M-55	ICEKp10	KL1	ST23	iro 1	ybt 1			Thailand	1	1	wzi1	2015
PB502	GCF_900093185.1	clb 2	CTX-M-15;SHV-12	ICEKp10	KL1	ST23	iro 1	ybt 1			Thailand	1	1	wzi1	2015
PB94	GCF_900092925.1	clb 2	CTX-M-55	ICEKp10	KL1	ST23	iro 1	ybt 1			Thailand	1	1	wzi1	2014
RJA166	GCF_002163895.1		SHV-12;SHV-12^	ICEKp1	KL1	ST23	iro 3	ybt 2		Shanghai	China	1	1	wzi1	2015
RJF999	GCF_001529935.1	clb 2		ICEKp10	KL1	ST23	iro 1	ybt 1		Shanghai	China	1	1	wzi1	2015
SCKP020018	GCF_003037185.1	clb 2	CTX-M-15	ICEKp10	KL1	ST23	iro 1	ybt 1	NDM-1	Meishan, Sichuan	China	1	1	wzi1	2016
SGH10	GCF_002813595.1	clb 2		ICEKp10	KL1	ST23	iro 1	ybt 1			Singapore	1	1	wzi1	2014

## Sheet: S5_ST383_public
sample_id	assembly_accession_no	Aerobactin	carbapenemase	ESBL	K_locus	country	date	rmpA	rmpA2
5_GR_13	GCF_001701985.1		VIM-19	CTX-M-15	KL30	Greece	2013-02-11
6_GR_12	GCF_001701935.1		VIM-19	CTX-M-15	KL30	Greece	2012-12-06
EuSCAPE_BE106	GCF_900507595.1			CTX-M-15	KL15	Belgium	2014-04-07
EuSCAPE_GR073	GCF_900500875.1		VIM-1		KL30	Greece	2014-02-28
EuSCAPE_GR075	GCF_900500905.1		KPC-2;VIM-1		KL30	Greece	2014-02-28
EuSCAPE_GR077	GCF_900500925.1				KL30	Greece	2014-03-06
EuSCAPE_GR127	GCF_900502315.1		VIM-1		KL30	Greece	2014-04-05
EuSCAPE_IL051	GCF_900513485.1			CTX-M-15	KL30	Israel	2013-12-02
EuSCAPE_RO093	GCF_900504425.1		VIM-4	CTX-M-3	KL30	Romania	2014-04-28
KpvST383_NDM_OXA-48	GCF_003860645.1	iuc 1	NDM-5;OXA-48	CTX-M-14;CTX-M-15	KL30	UK	2018-04-12	rmpA_2*(KpVP-1)	truncated

## Sheet: Notes
Column name	Description
Aerobactin	Aerobactin locus lineage predicted by Kleborate
Aerobactin_binary	Aerobactin presence (1) or absence (0)
assembly_accession_no	NCBI assembly accession
carbapenemase	Carbapenemases
CG	ST-based clonal group
city	City of isolate origin
Colibactin	Colibactin locus lineage predicted by Kleborate
country	Country of isolate origin
ESBL	Extended spectrum beta-lactamases
ESBL_binary	Extended spectrum beta-lactamases presence (1) or absence (0)
ICEKp	Yersiniabactin locus context (predicted from yersinibactin locus lineage)
K_locus	Best matching capsule (K) synthesis locus determined by Kaptive
KPC-2_binary	KPC-2 presence (1) or absence (0)
O_locus	Best matching lipopolysaccharide (O) synthesis locus determined by Kaptive
plasmids	plasmid replicons predicted by plasmidfinder
rmpA	rmpA locus allele variant predicted by Kleborate
rmpA_binary	rmpA presence (1) or absence (0)
rmpA2	rmpA2 locus allele variant predicted by Kleborate
rmpA2_binary	rmpA2 presence (1) or absence (0)
RMTases	16S rRNA methyltransferases
Salmochelin	Salmochelin locus lineage predicted by Kleborate
sample_id	Isolate name
species	Species identified by Kleborate
ST	Chromosomal multi-locus sequence type
wzi	wzi allele
year	Year of isolate collection
Yersiniabactin	Yersiniabactin locus lineage predicted by Kleborate
Yersiniabactin_binary	Yersiniabactin presence (1) or absence (0)
